# Supplementary material for: Tailoring the major groove of DNA mimic foldamers
Source: Chem Sci. 2026 Jun 9. Online ahead of print. doi: 10.1039/d6sc00798h (PMC13322197; doi:10.1039/d6sc00798h)
Supplement: SC-OLF-D6SC00798H-s002 [file SC-OLF-D6SC00798H-s002.cif]

# Supplementary Information (SI) for Chemical Science.
# This journal is © The Royal Society of Chemistry 2026

####################################################################### 
# 
# This file contains crystal structure data downloaded from the 
# Cambridge Structural Database (CSD) hosted by the Cambridge 
# Crystallographic Data Centre (CCDC).
# 
# Full information about CCDC data access policies and citation 
# guidelines are available at http://www.ccdc.cam.ac.uk/access/V1 
# 
# Audit and citation data items may have been added by the CCDC. 
# Please retain this information to preserve the provenance of 
# this file and to allow appropriate attribution of the data. 
# 
#######################################################################

data_av235
_database_code_depnum_ccdc_archive 'CCDC 2514118'
loop_
_audit_author_name
_audit_author_address
'Peter Mayer'
;LMU Muenchen
Germany
;

_audit_update_record             
;
2025-12-08 deposited with the CCDC.	2026-06-04 downloaded from the CCDC.
;

_chemical_name_common            170
_chemical_compound_source        ?
_chemical_absolute_configuration ?

_exptl_crystal_description       platelet
_exptl_crystal_colour            colourless
_exptl_crystal_size_max          0.090 #?# in millimeters
_exptl_crystal_size_mid          0.060 #?# in millimeters
_exptl_crystal_size_min          0.020 #?# in millimeters
_exptl_crystal_density_method    'not measured'
_exptl_crystal_density_meas      ?
_exptl_special_details           
;
;
_audit_creation_date             ? #?# style: 18-Aug-1998

_diffrn_ambient_temperature      173.(2) #?# in K
_diffrn_source_type              'Bruker TXS'
_diffrn_source_power             2.5 #?# in kW
_diffrn_source_voltage           50 #?# in kV
_diffrn_source_current           50 #?# in mA
_diffrn_radiation_wavelength     0.71073
_diffrn_radiation_type           MoK\a
_diffrn_source                   'rotating anode (TXS)'
_diffrn_radiation_monochromator  'focusing mirrors'
_diffrn_radiation_collimation    ?
_diffrn_measurement_device       'fixed-chi three-circle diffractometer'
_diffrn_measurement_device_type  'Bruker D8 Venture TXS'
_diffrn_measurement_method       'mix of phi and omega scans'
_diffrn_measurement_details      ?
_diffrn_detector_area_resol_mean 7.3910

_diffrn_special_details          ?
_diffrn_orient_matrix_type       ?
_diffrn_orient_matrix_UB_11      ?
_diffrn_orient_matrix_UB_12      ?
_diffrn_orient_matrix_UB_13      ?
_diffrn_orient_matrix_UB_21      ?
_diffrn_orient_matrix_UB_22      ?
_diffrn_orient_matrix_UB_23      ?
_diffrn_orient_matrix_UB_31      ?
_diffrn_orient_matrix_UB_32      ?
_diffrn_orient_matrix_UB_33      ?

_cell_length_a                   9.7590(7)
_cell_length_b                   10.1656(6)
_cell_length_c                   12.8980(9)
_cell_angle_alpha                70.497(2)
_cell_angle_beta                 80.324(2)
_cell_angle_gamma                75.834(2)
_cell_volume                     1164.23(14)
_cell_measurement_temperature    173.(2) #?# in K
_cell_measurement_reflns_used    3893
_cell_measurement_theta_min      2.6114
_cell_measurement_theta_max      25.3591
_cell_special_details            ?

_exptl_absorpt_coefficient_mu    0.104
_exptl_absorpt_correction_type   Multi-Scan
_exptl_absorpt_correction_T_min  0.95
_exptl_absorpt_correction_T_max  1.00
_shelx_estimated_absorpt_T_min   0.991
_shelx_estimated_absorpt_T_max   0.998
_exptl_absorpt_process_details   
;
SADABS-2016/2 - Bruker AXS area detector scaling and absorption correction
;

_diffrn_reflns_number            12965 #xl
_diffrn_reflns_av_R_equivalents  0.0382 #xl
_diffrn_reflns_av_unetI/netI     0.0439 #xl
_diffrn_reflns_limit_h_min       -11 #xl
_diffrn_reflns_limit_h_max       11 #xl
_diffrn_reflns_limit_k_min       -12 #xl
_diffrn_reflns_limit_k_max       12 #xl
_diffrn_reflns_limit_l_min       -15 #xl
_diffrn_reflns_limit_l_max       13 #xl
_diffrn_reflns_theta_min         3.128 #xl
_diffrn_reflns_theta_max         25.345 #xl
_diffrn_measured_fraction_theta_max 0.996 #xl
_diffrn_reflns_theta_full        25.242 #xl
_diffrn_measured_fraction_theta_full 0.996 #xl
_diffrn_reflns_Laue_measured_fraction_max 0.996 #xl
_diffrn_reflns_Laue_measured_fraction_full 0.996 #xl
_diffrn_reflns_point_group_measured_fraction_max 0.996 #xl
_diffrn_reflns_point_group_measured_fraction_full 0.996 #xl

_space_group_crystal_system      triclinic
_space_group_name_H-M_alt        'P -1'
_space_group_name_Hall           '-P 1'
_space_group_IT_number           2

_shelx_space_group_comment       
;
The symmetry employed for this shelxl refinement is uniquely defined
by the following loop, which should always be used as a source of
symmetry information in preference to the above space-group names.
They are only intended as comments.
;

loop_
_space_group_symop_operation_xyz
'x, y, z'
'-x, -y, -z'

loop_
_atom_type_symbol
_atom_type_description
_atom_type_scat_dispersion_real
_atom_type_scat_dispersion_imag
_atom_type_scat_source
C C 0.0033 0.0016 'International Tables Vol C Tables 4.2.6.8 and 6.1.1.4'
H H 0.0000 0.0000 'International Tables Vol C Tables 4.2.6.8 and 6.1.1.4'
N N 0.0061 0.0033 'International Tables Vol C Tables 4.2.6.8 and 6.1.1.4'
O O 0.0106 0.0060 'International Tables Vol C Tables 4.2.6.8 and 6.1.1.4'

_reflns_number_total             4242 #xl
_reflns_number_gt                3153 #xl
_reflns_threshold_expression     'I > 2\s(I)' #xl
_reflns_Friedel_coverage         0.000 #xl
_reflns_Friedel_fraction_max     . #xl
_reflns_Friedel_fraction_full    . #xl
_reflns_special_details          
;
 Reflections were merged by SHELXL according to the crystal
 class for the calculation of statistics and refinement.

 _reflns_Friedel_fraction is defined as the number of unique
 Friedel pairs measured divided by the number that would be
 possible theoretically, ignoring centric projections and
 systematic absences.
;

_refine_ls_structure_factor_coef Fsqd #xl
_refine_ls_matrix_type           full #xl
_refine_ls_weighting_scheme      calc #xl
_refine_ls_weighting_details     
'w=1/[\s^2^(Fo^2^)+(0.0385P)^2^+0.5865P] where P=(Fo^2^+2Fc^2^)/3' #xl
_atom_sites_solution_primary     ?
_atom_sites_solution_secondary   ?
_atom_sites_solution_hydrogens   mixed
_refine_ls_hydrogen_treatment    mixed #?#
_refine_ls_extinction_method     none #xl
_refine_ls_extinction_coef       . #xl
_refine_ls_abs_structure_details ? #xl
_refine_ls_abs_structure_Flack   ? #xl
_refine_ls_number_reflns         4242 #xl
_refine_ls_number_parameters     348 #xl
_refine_ls_number_restraints     0 #xl
_refine_ls_R_factor_all          0.0707 #xl
_refine_ls_R_factor_gt           0.0472 #xl
_refine_ls_wR_factor_ref         0.1107 #xl
_refine_ls_wR_factor_gt          0.1010 #xl
_refine_ls_goodness_of_fit_ref   1.022 #xl
_refine_ls_restrained_S_all      1.022 #xl
_refine_ls_shift/su_max          0.000 #xl
_refine_ls_shift/su_mean         0.000 #xl
_refine_diff_density_max         0.218 #xl
_refine_diff_density_min         -0.213 #xl
_refine_diff_density_rms         0.041 #xl

_refine_special_details          
;
The disorders of the O-atoms of the nitro group as well as of the iso-propyl
group have been described by split models. The ratios of site occupation 
factors of the two disordered parts refined to 0.87/0.13 and 0.83/0.17,
respectively. The atoms of the minor parts have been refined isotropically.
;

_computing_data_collection       'APEX3 v2016.5-0, Bruker AXS (2016)'
_computing_cell_refinement       'SAINT V8.38A (Bruker AXS Inc., 2017)'
_computing_data_reduction        'SAINT V8.38A (Bruker AXS Inc., 2017)'
_computing_structure_solution    'SHELXT 2014/5 (Sheldrick, 2014)'

_computing_structure_refinement  'SHELXL-2018/3 (Sheldrick, 2018)'

_computing_molecular_graphics    'shelXle (C.B. Huebschle, rev 924)'

_computing_publication_material  ?

loop_
_atom_site_label
_atom_site_type_symbol
_atom_site_fract_x
_atom_site_fract_y
_atom_site_fract_z
_atom_site_U_iso_or_equiv
_atom_site_adp_type
_atom_site_occupancy
_atom_site_site_symmetry_order
_atom_site_calc_flag
_atom_site_refinement_flags_posn
_atom_site_refinement_flags_adp
_atom_site_refinement_flags_occupancy
_atom_site_disorder_assembly
_atom_site_disorder_group
C1 C 0.1759(2) 0.3477(2) 0.55224(16) 0.0251(4) Uani 1 1 d . . . . .
C2 C 0.2255(2) 0.3492(2) 0.64825(16) 0.0268(4) Uani 1 1 d . . . . .
C3 C 0.1589(2) 0.3035(2) 0.75151(17) 0.0347(5) Uani 1 1 d . . . . .
H3A H 0.197300 0.303990 0.814338 0.042 Uiso 1 1 calc R U . . .
C4 C 0.0325(2) 0.2557(3) 0.76290(18) 0.0399(6) Uani 1 1 d . . . . .
H4 H -0.017604 0.227416 0.833890 0.048 Uiso 1 1 calc R U . . .
C5 C -0.0194(2) 0.2493(2) 0.67366(17) 0.0365(5) Uani 1 1 d . . . . .
H5 H -0.104441 0.215250 0.683102 0.044 Uiso 1 1 calc R U . . .
C6 C 0.0520(2) 0.2929(2) 0.56688(16) 0.0276(5) Uani 1 1 d . . . . .
C7 C 0.0081(2) 0.2795(2) 0.47127(17) 0.0291(5) Uani 1 1 d . . . . .
C8 C 0.0820(2) 0.3278(2) 0.37061(16) 0.0295(5) Uani 1 1 d . . . . .
H8 H 0.053484 0.323044 0.305290 0.035 Uiso 1 1 calc R U . . .
C9 C 0.2012(2) 0.3846(2) 0.36656(16) 0.0253(4) Uani 1 1 d . . . . .
C10 C 0.2811(2) 0.4382(2) 0.25510(16) 0.0282(5) Uani 1 1 d . . . . .
C11 C -0.1426(2) 0.1848(3) 0.39924(17) 0.0371(5) Uani 0.829(6) 1 d . . P A 1
H11A H -0.057301 0.144071 0.357770 0.045 Uiso 0.829(6) 1 calc R U P A 1
H11B H -0.191559 0.274157 0.348237 0.045 Uiso 0.829(6) 1 calc R U P A 1
C12 C -0.2412(3) 0.0797(4) 0.4448(2) 0.0359(8) Uani 0.829(6) 1 d . . P A 1
H12 H -0.188138 -0.011070 0.493326 0.043 Uiso 0.829(6) 1 calc R U P A 1
C13 C -0.2834(4) 0.0489(4) 0.3476(3) 0.0467(9) Uani 0.829(6) 1 d . . P A 1
H13A H -0.338790 -0.026373 0.375547 0.070 Uiso 0.829(6) 1 calc R U P A 1
H13B H -0.197642 0.017625 0.303055 0.070 Uiso 0.829(6) 1 calc R U P A 1
H13C H -0.340639 0.135577 0.301802 0.070 Uiso 0.829(6) 1 calc R U P A 1
C14 C -0.3698(3) 0.1364(4) 0.5129(3) 0.0510(11) Uani 0.829(6) 1 d . . P A 1
H14A H -0.426801 0.062994 0.546824 0.077 Uiso 0.829(6) 1 calc R U P A 1
H14B H -0.427149 0.221038 0.465025 0.077 Uiso 0.829(6) 1 calc R U P A 1
H14C H -0.338796 0.161779 0.570830 0.077 Uiso 0.829(6) 1 calc R U P A 1
C11B C -0.1426(2) 0.1848(3) 0.39924(17) 0.0371(5) Uani 0.171(6) 1 d . . P A 2
H11C H -0.075464 0.102363 0.382790 0.045 Uiso 0.171(6) 1 calc R U P A 2
H11D H -0.144839 0.268654 0.332164 0.045 Uiso 0.171(6) 1 calc R U P A 2
C12B C -0.2921(17) 0.1515(19) 0.4380(12) 0.032(4) Uiso 0.171(6) 1 d . . P A 2
H12B H -0.359505 0.234940 0.454678 0.039 Uiso 0.171(6) 1 calc R U P A 2
C13B C -0.2775(16) 0.0277(16) 0.5379(13) 0.046(5) Uiso 0.171(6) 1 d . . P A 2
H13D H -0.367355 -0.005438 0.560195 0.069 Uiso 0.171(6) 1 calc R U P A 2
H13E H -0.253294 0.054967 0.597570 0.069 Uiso 0.171(6) 1 calc R U P A 2
H13F H -0.202159 -0.048919 0.522598 0.069 Uiso 0.171(6) 1 calc R U P A 2
C14B C -0.340(3) 0.117(3) 0.3434(18) 0.069(6) Uiso 0.171(6) 1 d . . P A 2
H14D H -0.410934 0.057035 0.373663 0.103 Uiso 0.171(6) 1 calc R U P A 2
H14E H -0.258198 0.067108 0.306701 0.103 Uiso 0.171(6) 1 calc R U P A 2
H14F H -0.382322 0.206312 0.289769 0.103 Uiso 0.171(6) 1 calc R U P A 2
C15 C 0.5857(2) 0.4701(2) 0.12273(18) 0.0367(5) Uani 1 1 d . . . . .
H15A H 0.559152 0.380864 0.128415 0.055 Uiso 1 1 calc R U . . .
H15B H 0.664422 0.449454 0.167754 0.055 Uiso 1 1 calc R U . . .
H15C H 0.615278 0.517649 0.045432 0.055 Uiso 1 1 calc R U . . .
C16 C 0.4075(2) 0.7015(2) 0.11313(17) 0.0305(5) Uani 1 1 d . . . . .
C17 C 0.4884(2) 0.7864(2) 0.01382(16) 0.0271(5) Uani 1 1 d . . . . .
C18 C 0.4092(2) 0.8983(2) -0.06234(18) 0.0365(5) Uani 1 1 d . . . . .
H18 H 0.308382 0.916432 -0.052536 0.044 Uiso 1 1 calc R U . . .
C19 C 0.4791(3) 0.9821(2) -0.15210(19) 0.0416(6) Uani 1 1 d . . . . .
H19 H 0.427583 1.059369 -0.205274 0.050 Uiso 1 1 calc R U . . .
C20 C 0.6249(3) 0.9517(2) -0.16318(18) 0.0385(5) Uani 1 1 d . . . . .
H20 H 0.676155 1.007051 -0.224718 0.046 Uiso 1 1 calc R U . . .
C21 C 0.6958(2) 0.8398(2) -0.08368(16) 0.0302(5) Uani 1 1 d . . . . .
C22 C 0.8539(2) 0.8054(3) -0.09907(18) 0.0386(6) Uani 1 1 d . . . . .
C23 C 1.0661(3) 0.6610(4) -0.0289(3) 0.0700(9) Uani 1 1 d . . . . .
H23A H 1.100826 0.589750 0.038886 0.105 Uiso 1 1 calc R U . . .
H23B H 1.109162 0.744356 -0.046134 0.105 Uiso 1 1 calc R U . . .
H23C H 1.091854 0.620017 -0.090026 0.105 Uiso 1 1 calc R U . . .
N1 N 0.35814(19) 0.3988(2) 0.63691(14) 0.0316(4) Uani 1 1 d . . . . .
N2 N 0.25065(17) 0.39393(17) 0.45221(13) 0.0266(4) Uani 1 1 d . . . . .
N3 N 0.39081(19) 0.4941(2) 0.25925(15) 0.0347(5) Uani 1 1 d . . . . .
H3 H 0.400(3) 0.513(3) 0.317(2) 0.046(7) Uiso 1 1 d . . . . .
N4 N 0.46482(18) 0.56255(18) 0.16211(13) 0.0305(4) Uani 1 1 d . . . . .
N5 N 0.63039(17) 0.75695(17) 0.00524(13) 0.0269(4) Uani 1 1 d . . . . .
O1 O 0.4585(3) 0.3149(3) 0.6788(4) 0.0492(11) Uani 0.866(13) 1 d . . P B 1
O2 O 0.3616(3) 0.5232(2) 0.5872(4) 0.0546(11) Uani 0.866(13) 1 d . . P B 1
O1B O 0.471(2) 0.294(2) 0.632(2) 0.067(7) Uiso 0.134(13) 1 d . . P B 2
O2B O 0.344(2) 0.512(3) 0.644(3) 0.076(7) Uiso 0.134(13) 1 d . . P B 2
O3 O -0.10176(15) 0.21403(17) 0.49090(11) 0.0383(4) Uani 1 1 d . . . . .
O4 O 0.24990(16) 0.42855(17) 0.17064(11) 0.0389(4) Uani 1 1 d . . . . .
O5 O 0.29313(16) 0.75994(17) 0.14831(14) 0.0449(4) Uani 1 1 d . . . . .
O6 O 0.91268(15) 0.70398(19) -0.01316(13) 0.0466(4) Uani 1 1 d . . . . .
O7 O 0.92086(19) 0.8626(2) -0.18218(15) 0.0646(6) Uani 1 1 d . . . . .

loop_
_atom_site_aniso_label
_atom_site_aniso_U_11
_atom_site_aniso_U_22
_atom_site_aniso_U_33
_atom_site_aniso_U_23
_atom_site_aniso_U_13
_atom_site_aniso_U_12
C1 0.0234(10) 0.0253(10) 0.0245(10) -0.0077(9) -0.0002(8) -0.0027(8)
C2 0.0254(10) 0.0270(11) 0.0281(11) -0.0090(9) -0.0013(9) -0.0055(9)
C3 0.0361(12) 0.0434(13) 0.0250(11) -0.0104(10) -0.0040(9) -0.0081(10)
C4 0.0369(13) 0.0593(15) 0.0237(11) -0.0104(11) 0.0048(10) -0.0180(11)
C5 0.0277(11) 0.0527(14) 0.0306(12) -0.0133(11) 0.0044(9) -0.0148(10)
C6 0.0221(10) 0.0321(11) 0.0270(11) -0.0090(9) -0.0007(8) -0.0037(9)
C7 0.0223(10) 0.0337(11) 0.0320(11) -0.0103(10) 0.0002(9) -0.0085(9)
C8 0.0288(11) 0.0360(12) 0.0251(11) -0.0099(9) -0.0020(9) -0.0086(9)
C9 0.0261(10) 0.0258(10) 0.0243(10) -0.0073(9) -0.0022(8) -0.0066(8)
C10 0.0303(11) 0.0292(11) 0.0271(11) -0.0097(9) -0.0004(9) -0.0095(9)
C11 0.0347(12) 0.0546(14) 0.0300(12) -0.0167(11) -0.0001(10) -0.0203(11)
C12 0.0329(16) 0.0321(17) 0.0428(18) -0.0071(14) -0.0058(13) -0.0111(14)
C13 0.0433(19) 0.053(2) 0.057(2) -0.0232(18) -0.0085(16) -0.0211(18)
C14 0.0415(19) 0.063(2) 0.054(2) -0.0193(17) 0.0098(15) -0.0284(17)
C11B 0.0347(12) 0.0546(14) 0.0300(12) -0.0167(11) -0.0001(10) -0.0203(11)
C15 0.0382(13) 0.0364(12) 0.0326(12) -0.0096(10) 0.0039(10) -0.0086(10)
C16 0.0256(11) 0.0396(12) 0.0308(11) -0.0156(10) 0.0026(9) -0.0118(10)
C17 0.0291(11) 0.0284(11) 0.0281(11) -0.0134(9) -0.0004(9) -0.0084(9)
C18 0.0336(12) 0.0363(12) 0.0433(13) -0.0164(11) -0.0082(10) -0.0051(10)
C19 0.0559(16) 0.0321(12) 0.0376(13) -0.0049(10) -0.0164(12) -0.0102(11)
C20 0.0558(15) 0.0351(12) 0.0263(12) -0.0067(10) -0.0006(11) -0.0184(11)
C21 0.0372(12) 0.0352(12) 0.0236(11) -0.0140(10) 0.0053(9) -0.0155(10)
C22 0.0375(13) 0.0519(14) 0.0302(12) -0.0177(11) 0.0097(11) -0.0176(11)
C23 0.0270(14) 0.112(3) 0.0663(19) -0.0343(19) 0.0030(13) -0.0013(15)
N1 0.0370(11) 0.0365(11) 0.0264(9) -0.0125(9) -0.0030(8) -0.0124(9)
N2 0.0268(9) 0.0282(9) 0.0242(9) -0.0070(7) -0.0010(7) -0.0071(7)
N3 0.0381(11) 0.0509(12) 0.0218(9) -0.0128(9) 0.0067(8) -0.0252(9)
N4 0.0316(10) 0.0361(10) 0.0237(9) -0.0091(8) 0.0082(8) -0.0143(8)
N5 0.0289(9) 0.0314(9) 0.0222(9) -0.0109(7) 0.0032(7) -0.0092(7)
O1 0.0320(13) 0.0516(15) 0.062(2) -0.0068(13) -0.0180(12) -0.0107(10)
O2 0.0603(15) 0.0375(14) 0.068(3) -0.0077(13) -0.0054(14) -0.0268(10)
O3 0.0307(8) 0.0626(10) 0.0299(8) -0.0166(8) 0.0036(6) -0.0255(8)
O4 0.0458(9) 0.0535(10) 0.0250(8) -0.0134(7) 0.0011(7) -0.0251(8)
O5 0.0277(8) 0.0521(10) 0.0543(10) -0.0225(9) 0.0107(7) -0.0080(7)
O6 0.0266(8) 0.0729(12) 0.0372(9) -0.0186(9) 0.0041(7) -0.0064(8)
O7 0.0540(11) 0.0834(14) 0.0472(11) -0.0112(10) 0.0250(9) -0.0300(10)

loop_
_geom_bond_atom_site_label_1
_geom_bond_atom_site_label_2
_geom_bond_distance
_geom_bond_site_symmetry_2
_geom_bond_publ_flag
C1 N2 1.366(2) . ?
C1 C2 1.409(3) . ?
C1 C6 1.410(3) . ?
C2 C3 1.362(3) . ?
C2 N1 1.469(3) . ?
C3 C4 1.402(3) . ?
C3 H3A 0.9500 . ?
C4 C5 1.359(3) . ?
C4 H4 0.9500 . ?
C5 C6 1.414(3) . ?
C5 H5 0.9500 . ?
C6 C7 1.429(3) . ?
C7 O3 1.342(2) . ?
C7 C8 1.371(3) . ?
C8 C9 1.405(3) . ?
C8 H8 0.9500 . ?
C9 N2 1.317(2) . ?
C9 C10 1.510(3) . ?
C10 O4 1.219(2) . ?
C10 N3 1.346(3) . ?
C11 O3 1.448(2) . ?
C11 C12 1.519(3) . ?
C11 H11A 0.9900 . ?
C11 H11B 0.9900 . ?
C12 C14 1.514(5) . ?
C12 C13 1.530(4) . ?
C12 H12 1.0000 . ?
C13 H13A 0.9800 . ?
C13 H13B 0.9800 . ?
C13 H13C 0.9800 . ?
C14 H14A 0.9800 . ?
C14 H14B 0.9800 . ?
C14 H14C 0.9800 . ?
C11B O3 1.448(2) . ?
C11B C12B 1.542(14) . ?
C11B H11C 0.9900 . ?
C11B H11D 0.9900 . ?
C12B C13B 1.47(2) . ?
C12B C14B 1.54(2) . ?
C12B H12B 1.0000 . ?
C13B H13D 0.9800 . ?
C13B H13E 0.9800 . ?
C13B H13F 0.9800 . ?
C14B H14D 0.9800 . ?
C14B H14E 0.9800 . ?
C14B H14F 0.9800 . ?
C15 N4 1.452(3) . ?
C15 H15A 0.9800 . ?
C15 H15B 0.9800 . ?
C15 H15C 0.9800 . ?
C16 O5 1.221(2) . ?
C16 N4 1.358(3) . ?
C16 C17 1.504(3) . ?
C17 N5 1.338(3) . ?
C17 C18 1.391(3) . ?
C18 C19 1.376(3) . ?
C18 H18 0.9500 . ?
C19 C20 1.374(3) . ?
C19 H19 0.9500 . ?
C20 C21 1.378(3) . ?
C20 H20 0.9500 . ?
C21 N5 1.343(2) . ?
C21 C22 1.491(3) . ?
C22 O7 1.203(3) . ?
C22 O6 1.334(3) . ?
C23 O6 1.453(3) . ?
C23 H23A 0.9800 . ?
C23 H23B 0.9800 . ?
C23 H23C 0.9800 . ?
N1 O2B 1.16(2) . ?
N1 O1 1.200(3) . ?
N1 O2 1.218(3) . ?
N1 O1B 1.34(2) . ?
N3 N4 1.391(2) . ?
N3 H3 0.85(3) . ?

loop_
_geom_angle_atom_site_label_1
_geom_angle_atom_site_label_2
_geom_angle_atom_site_label_3
_geom_angle
_geom_angle_site_symmetry_1
_geom_angle_site_symmetry_3
_geom_angle_publ_flag
N2 C1 C2 119.36(17) . . ?
N2 C1 C6 123.81(17) . . ?
C2 C1 C6 116.80(17) . . ?
C3 C2 C1 123.44(18) . . ?
C3 C2 N1 118.17(17) . . ?
C1 C2 N1 118.37(17) . . ?
C2 C3 C4 118.44(19) . . ?
C2 C3 H3A 120.8 . . ?
C4 C3 H3A 120.8 . . ?
C5 C4 C3 120.8(2) . . ?
C5 C4 H4 119.6 . . ?
C3 C4 H4 119.6 . . ?
C4 C5 C6 120.6(2) . . ?
C4 C5 H5 119.7 . . ?
C6 C5 H5 119.7 . . ?
C1 C6 C5 119.74(18) . . ?
C1 C6 C7 117.10(17) . . ?
C5 C6 C7 123.12(18) . . ?
O3 C7 C8 125.98(18) . . ?
O3 C7 C6 115.00(17) . . ?
C8 C7 C6 118.98(18) . . ?
C7 C8 C9 118.29(18) . . ?
C7 C8 H8 120.9 . . ?
C9 C8 H8 120.9 . . ?
N2 C9 C8 125.57(18) . . ?
N2 C9 C10 116.70(17) . . ?
C8 C9 C10 117.73(17) . . ?
O4 C10 N3 123.91(19) . . ?
O4 C10 C9 122.74(18) . . ?
N3 C10 C9 113.33(17) . . ?
O3 C11 C12 108.43(18) . . ?
O3 C11 H11A 110.0 . . ?
C12 C11 H11A 110.0 . . ?
O3 C11 H11B 110.0 . . ?
C12 C11 H11B 110.0 . . ?
H11A C11 H11B 108.4 . . ?
C14 C12 C11 111.3(3) . . ?
C14 C12 C13 111.7(3) . . ?
C11 C12 C13 108.1(2) . . ?
C14 C12 H12 108.6 . . ?
C11 C12 H12 108.6 . . ?
C13 C12 H12 108.6 . . ?
C12 C13 H13A 109.5 . . ?
C12 C13 H13B 109.5 . . ?
H13A C13 H13B 109.5 . . ?
C12 C13 H13C 109.5 . . ?
H13A C13 H13C 109.5 . . ?
H13B C13 H13C 109.5 . . ?
C12 C14 H14A 109.5 . . ?
C12 C14 H14B 109.5 . . ?
H14A C14 H14B 109.5 . . ?
C12 C14 H14C 109.5 . . ?
H14A C14 H14C 109.5 . . ?
H14B C14 H14C 109.5 . . ?
O3 C11B C12B 104.8(5) . . ?
O3 C11B H11C 110.8 . . ?
C12B C11B H11C 110.8 . . ?
O3 C11B H11D 110.8 . . ?
C12B C11B H11D 110.8 . . ?
H11C C11B H11D 108.9 . . ?
C13B C12B C11B 106.4(12) . . ?
C13B C12B C14B 111.7(13) . . ?
C11B C12B C14B 107.0(12) . . ?
C13B C12B H12B 110.5 . . ?
C11B C12B H12B 110.5 . . ?
C14B C12B H12B 110.5 . . ?
C12B C13B H13D 109.5 . . ?
C12B C13B H13E 109.5 . . ?
H13D C13B H13E 109.5 . . ?
C12B C13B H13F 109.5 . . ?
H13D C13B H13F 109.5 . . ?
H13E C13B H13F 109.5 . . ?
C12B C14B H14D 109.5 . . ?
C12B C14B H14E 109.5 . . ?
H14D C14B H14E 109.5 . . ?
C12B C14B H14F 109.5 . . ?
H14D C14B H14F 109.5 . . ?
H14E C14B H14F 109.5 . . ?
N4 C15 H15A 109.5 . . ?
N4 C15 H15B 109.5 . . ?
H15A C15 H15B 109.5 . . ?
N4 C15 H15C 109.5 . . ?
H15A C15 H15C 109.5 . . ?
H15B C15 H15C 109.5 . . ?
O5 C16 N4 121.81(19) . . ?
O5 C16 C17 119.1(2) . . ?
N4 C16 C17 119.08(18) . . ?
N5 C17 C18 123.21(19) . . ?
N5 C17 C16 119.61(18) . . ?
C18 C17 C16 117.09(18) . . ?
C19 C18 C17 119.0(2) . . ?
C19 C18 H18 120.5 . . ?
C17 C18 H18 120.5 . . ?
C20 C19 C18 118.6(2) . . ?
C20 C19 H19 120.7 . . ?
C18 C19 H19 120.7 . . ?
C19 C20 C21 119.0(2) . . ?
C19 C20 H20 120.5 . . ?
C21 C20 H20 120.5 . . ?
N5 C21 C20 123.7(2) . . ?
N5 C21 C22 118.04(19) . . ?
C20 C21 C22 118.22(19) . . ?
O7 C22 O6 123.8(2) . . ?
O7 C22 C21 122.7(2) . . ?
O6 C22 C21 113.53(18) . . ?
O6 C23 H23A 109.5 . . ?
O6 C23 H23B 109.5 . . ?
H23A C23 H23B 109.5 . . ?
O6 C23 H23C 109.5 . . ?
H23A C23 H23C 109.5 . . ?
H23B C23 H23C 109.5 . . ?
O1 N1 O2 122.6(2) . . ?
O2B N1 O1B 133.9(16) . . ?
O2B N1 C2 114.9(12) . . ?
O1 N1 C2 118.28(19) . . ?
O2 N1 C2 119.10(19) . . ?
O1B N1 C2 110.8(10) . . ?
C9 N2 C1 116.14(16) . . ?
C10 N3 N4 120.16(17) . . ?
C10 N3 H3 120.9(16) . . ?
N4 N3 H3 116.0(16) . . ?
C16 N4 N3 116.01(17) . . ?
C16 N4 C15 129.30(17) . . ?
N3 N4 C15 114.42(17) . . ?
C17 N5 C21 116.53(18) . . ?
C7 O3 C11B 117.66(15) . . ?
C7 O3 C11 117.66(15) . . ?
C22 O6 C23 114.77(19) . . ?

loop_
_geom_torsion_atom_site_label_1
_geom_torsion_atom_site_label_2
_geom_torsion_atom_site_label_3
_geom_torsion_atom_site_label_4
_geom_torsion
_geom_torsion_site_symmetry_1
_geom_torsion_site_symmetry_2
_geom_torsion_site_symmetry_3
_geom_torsion_site_symmetry_4
_geom_torsion_publ_flag
N2 C1 C2 C3 -179.16(19) . . . . ?
C6 C1 C2 C3 -1.2(3) . . . . ?
N2 C1 C2 N1 -1.0(3) . . . . ?
C6 C1 C2 N1 176.99(17) . . . . ?
C1 C2 C3 C4 -1.7(3) . . . . ?
N1 C2 C3 C4 -179.85(19) . . . . ?
C2 C3 C4 C5 2.8(3) . . . . ?
C3 C4 C5 C6 -1.0(4) . . . . ?
N2 C1 C6 C5 -179.14(19) . . . . ?
C2 C1 C6 C5 3.0(3) . . . . ?
N2 C1 C6 C7 3.2(3) . . . . ?
C2 C1 C6 C7 -174.70(18) . . . . ?
C4 C5 C6 C1 -2.0(3) . . . . ?
C4 C5 C6 C7 175.6(2) . . . . ?
C1 C6 C7 O3 173.71(17) . . . . ?
C5 C6 C7 O3 -3.9(3) . . . . ?
C1 C6 C7 C8 -3.9(3) . . . . ?
C5 C6 C7 C8 178.5(2) . . . . ?
O3 C7 C8 C9 -175.36(19) . . . . ?
C6 C7 C8 C9 2.0(3) . . . . ?
C7 C8 C9 N2 1.1(3) . . . . ?
C7 C8 C9 C10 -179.66(18) . . . . ?
N2 C9 C10 O4 176.18(19) . . . . ?
C8 C9 C10 O4 -3.1(3) . . . . ?
N2 C9 C10 N3 -2.5(3) . . . . ?
C8 C9 C10 N3 178.22(18) . . . . ?
O3 C11 C12 C14 57.2(3) . . . . ?
O3 C11 C12 C13 -179.8(2) . . . . ?
O3 C11B C12B C13B -59.7(11) . . . . ?
O3 C11B C12B C14B -179.3(11) . . . . ?
O5 C16 C17 N5 147.01(19) . . . . ?
N4 C16 C17 N5 -32.0(3) . . . . ?
O5 C16 C17 C18 -29.6(3) . . . . ?
N4 C16 C17 C18 151.33(18) . . . . ?
N5 C17 C18 C19 1.0(3) . . . . ?
C16 C17 C18 C19 177.47(19) . . . . ?
C17 C18 C19 C20 0.2(3) . . . . ?
C18 C19 C20 C21 -0.7(3) . . . . ?
C19 C20 C21 N5 0.1(3) . . . . ?
C19 C20 C21 C22 178.0(2) . . . . ?
N5 C21 C22 O7 171.1(2) . . . . ?
C20 C21 C22 O7 -6.9(3) . . . . ?
N5 C21 C22 O6 -7.7(3) . . . . ?
C20 C21 C22 O6 174.33(18) . . . . ?
C3 C2 N1 O2B -77.0(19) . . . . ?
C1 C2 N1 O2B 104.8(19) . . . . ?
C3 C2 N1 O1 63.5(4) . . . . ?
C1 C2 N1 O1 -114.8(4) . . . . ?
C3 C2 N1 O2 -115.4(3) . . . . ?
C1 C2 N1 O2 66.3(4) . . . . ?
C3 C2 N1 O1B 96.4(14) . . . . ?
C1 C2 N1 O1B -81.8(14) . . . . ?
C8 C9 N2 C1 -2.0(3) . . . . ?
C10 C9 N2 C1 178.78(17) . . . . ?
C2 C1 N2 C9 177.55(18) . . . . ?
C6 C1 N2 C9 -0.3(3) . . . . ?
O4 C10 N3 N4 8.6(3) . . . . ?
C9 C10 N3 N4 -172.71(17) . . . . ?
O5 C16 N4 N3 -4.7(3) . . . . ?
C17 C16 N4 N3 174.31(17) . . . . ?
O5 C16 N4 C15 168.9(2) . . . . ?
C17 C16 N4 C15 -12.1(3) . . . . ?
C10 N3 N4 C16 83.8(2) . . . . ?
C10 N3 N4 C15 -90.7(2) . . . . ?
C18 C17 N5 C21 -1.5(3) . . . . ?
C16 C17 N5 C21 -177.92(17) . . . . ?
C20 C21 N5 C17 0.9(3) . . . . ?
C22 C21 N5 C17 -176.89(17) . . . . ?
C8 C7 O3 C11B 3.3(3) . . . . ?
C6 C7 O3 C11B -174.19(18) . . . . ?
C8 C7 O3 C11 3.3(3) . . . . ?
C6 C7 O3 C11 -174.19(18) . . . . ?
C12B C11B O3 C7 -164.2(7) . . . . ?
C12 C11 O3 C7 165.9(2) . . . . ?
O7 C22 O6 C23 -2.9(3) . . . . ?
C21 C22 O6 C23 175.8(2) . . . . ?

loop_
_geom_hbond_atom_site_label_D
_geom_hbond_atom_site_label_H
_geom_hbond_atom_site_label_A
_geom_hbond_distance_DH
_geom_hbond_distance_HA
_geom_hbond_distance_DA
_geom_hbond_angle_DHA
_geom_hbond_site_symmetry_A
N3 H3 O1 0.85(3) 2.50(2) 3.066(4) 125(2) 2_666

_geom_special_details            
;

All esds (except the esd in the dihedral angle between two l.s. planes)
are estimated using the full covariance matrix.  The cell esds are taken
into account individually in the estimation of esds in distances, angles
and torsion angles; correlations between esds in cell parameters are only
used when they are defined by crystal symmetry.  An approximate (isotropic)
treatment of cell esds is used for estimating esds involving l.s. planes.
;

_audit_block_code                C23H23N5O7_av235_huc
_audit_creation_method           'APEX3 v2018.7-2'
_shelxl_version_number           ?
_chemical_name_systematic        ?
_chemical_formula_moiety         'C23 H23 N5 O7'
_chemical_formula_sum            'C23 H23 N5 O7'
_chemical_formula_weight         481.46 #?# (Cohen, 1996)
_chemical_melting_point          ? #?# in K!

_cell_formula_units_Z            2 #?# adjust to _chemical_formula_[]

_exptl_crystal_density_diffrn    1.373
_exptl_crystal_F_000             504 #?# check!

_shelx_res_file                  
;

TITL av235_0m_a.res in P-1
    av235.res
    created by SHELXL-2018/3 at 07:41:22 on 13-May-2022
REM Old TITL av235_0m in P-1
REM SHELXT solution in P-1
REM R1 0.181,  Rweak 0.014,  Alpha 0.045,  Orientation as input
REM Formula found by SHELXT:  C26 N5 O4
CELL  0.71073   9.7590  10.1656  12.8980   70.497   80.324   75.834
ZERR    2.000   0.0007   0.0006   0.0009    0.002    0.002    0.002
LATT  1
SFAC C H N O
UNIT 46 46 10 14
TEMP -100
SIZE 0.02 0.06 0.09
L.S. 10
BOND $H
LIST 4
CONF
ACTA
SHEL 9.0 0.83
OMIT     1   0   1 !      -0.58       5436.75      14.64       0.418       7.80
OMIT     0   1   1 !      -0.31       1168.86      14.27       0.194       8.84
OMIT     1   1   1 !       0.78        405.54      13.44       0.114       7.49
OMIT    -1   0   1 !     733.98       1446.45       9.82       0.217       7.12
OMIT     0   9   3 !      34.96          0.10       8.22       0.002       1.09
HTAB
EQIV $1 -x+1, -y+1, -z+1
HTAB N3 O1_$1
EXYZ C11 C11B
EADP C11 C11B
FMAP 2
PLAN -20
WGHT    0.038500    0.586500
FVAR       0.59333   0.82851   0.86574
C1    1    0.175863    0.347665    0.552239    11.00000    0.02344    0.02530 =
         0.02455   -0.00773   -0.00017   -0.00268
C2    1    0.225488    0.349220    0.648249    11.00000    0.02539    0.02702 =
         0.02807   -0.00904   -0.00134   -0.00551
C3    1    0.158932    0.303500    0.751510    11.00000    0.03606    0.04341 =
         0.02504   -0.01045   -0.00400   -0.00814
AFIX  43
H3A   2    0.197300    0.303990    0.814338    11.00000   -1.20000
AFIX   0
C4    1    0.032469    0.255700    0.762896    11.00000    0.03686    0.05925 =
         0.02367   -0.01042    0.00475   -0.01799
AFIX  43
H4    2   -0.017604    0.227416    0.833890    11.00000   -1.20000
AFIX   0
C5    1   -0.019378    0.249320    0.673664    11.00000    0.02768    0.05267 =
         0.03061   -0.01334    0.00444   -0.01478
AFIX  43
H5    2   -0.104441    0.215250    0.683102    11.00000   -1.20000
AFIX   0
C6    1    0.052049    0.292900    0.566883    11.00000    0.02215    0.03214 =
         0.02698   -0.00905   -0.00068   -0.00374
C7    1    0.008092    0.279450    0.471269    11.00000    0.02225    0.03372 =
         0.03196   -0.01028    0.00020   -0.00847
C8    1    0.082044    0.327804    0.370607    11.00000    0.02879    0.03603 =
         0.02505   -0.00985   -0.00196   -0.00860
AFIX  43
H8    2    0.053484    0.323044    0.305290    11.00000   -1.20000
AFIX   0
C9    1    0.201158    0.384575    0.366557    11.00000    0.02612    0.02580 =
         0.02429   -0.00734   -0.00216   -0.00656
C10   1    0.281087    0.438176    0.255104    11.00000    0.03025    0.02919 =
         0.02709   -0.00967   -0.00038   -0.00949
PART 1 21.0
C11   1   -0.142600    0.184822    0.399236    21.00000    0.03467    0.05464 =
         0.03001   -0.01666   -0.00011   -0.02028
AFIX  23
H11A  2   -0.057301    0.144071    0.357770    21.00000   -1.20000
H11B  2   -0.191559    0.274157    0.348237    21.00000   -1.20000
AFIX   0
C12   1   -0.241180    0.079678    0.444835    21.00000    0.03286    0.03214 =
         0.04278   -0.00713   -0.00584   -0.01114
AFIX  13
H12   2   -0.188138   -0.011070    0.493326    21.00000   -1.20000
AFIX   0
C13   1   -0.283352    0.048857    0.347570    21.00000    0.04331    0.05259 =
         0.05688   -0.02320   -0.00851   -0.02105
AFIX 137
H13A  2   -0.338790   -0.026373    0.375547    21.00000   -1.50000
H13B  2   -0.197642    0.017625    0.303055    21.00000   -1.50000
H13C  2   -0.340639    0.135577    0.301802    21.00000   -1.50000
AFIX   0
C14   1   -0.369822    0.136370    0.512877    21.00000    0.04146    0.06292 =
         0.05425   -0.01925    0.00979   -0.02840
AFIX 137
H14A  2   -0.426801    0.062994    0.546824    21.00000   -1.50000
H14B  2   -0.427149    0.221038    0.465025    21.00000   -1.50000
H14C  2   -0.338796    0.161779    0.570830    21.00000   -1.50000
AFIX   0
PART 2 -21.0
C11B  1   -0.142600    0.184822    0.399236   -21.00000    0.03467    0.05464 =
         0.03001   -0.01666   -0.00011   -0.02028
AFIX  23
H11C  2   -0.075464    0.102363    0.382790   -21.00000   -1.20000
H11D  2   -0.144839    0.268654    0.332164   -21.00000   -1.20000
AFIX   0
C12B  1   -0.292094    0.151469    0.438014   -21.00000    0.03213
AFIX  13
H12B  2   -0.359505    0.234940    0.454678   -21.00000   -1.20000
AFIX   0
C13B  1   -0.277515    0.027743    0.537890   -21.00000    0.04575
AFIX 137
H13D  2   -0.367355   -0.005438    0.560195   -21.00000   -1.50000
H13E  2   -0.253294    0.054967    0.597570   -21.00000   -1.50000
H13F  2   -0.202159   -0.048919    0.522598   -21.00000   -1.50000
AFIX   0
C14B  1   -0.340293    0.117364    0.343388   -21.00000    0.06870
AFIX 137
H14D  2   -0.410934    0.057035    0.373663   -21.00000   -1.50000
H14E  2   -0.258198    0.067108    0.306701   -21.00000   -1.50000
H14F  2   -0.382322    0.206312    0.289769   -21.00000   -1.50000
AFIX   0
PART 0
C15   1    0.585744    0.470119    0.122729    11.00000    0.03820    0.03642 =
         0.03263   -0.00963    0.00394   -0.00861
AFIX 137
H15A  2    0.559152    0.380864    0.128415    11.00000   -1.50000
H15B  2    0.664422    0.449454    0.167754    11.00000   -1.50000
H15C  2    0.615278    0.517649    0.045432    11.00000   -1.50000
AFIX   0
C16   1    0.407550    0.701524    0.113126    11.00000    0.02564    0.03964 =
         0.03076   -0.01559    0.00256   -0.01181
C17   1    0.488380    0.786440    0.013818    11.00000    0.02914    0.02837 =
         0.02807   -0.01335   -0.00043   -0.00839
C18   1    0.409175    0.898253   -0.062344    11.00000    0.03358    0.03631 =
         0.04333   -0.01642   -0.00817   -0.00509
AFIX  43
H18   2    0.308382    0.916432   -0.052536    11.00000   -1.20000
AFIX   0
C19   1    0.479053    0.982116   -0.152100    11.00000    0.05594    0.03207 =
         0.03758   -0.00487   -0.01642   -0.01019
AFIX  43
H19   2    0.427583    1.059369   -0.205274    11.00000   -1.20000
AFIX   0
C20   1    0.624932    0.951716   -0.163176    11.00000    0.05579    0.03507 =
         0.02629   -0.00670   -0.00059   -0.01839
AFIX  43
H20   2    0.676155    1.007051   -0.224718    11.00000   -1.20000
AFIX   0
C21   1    0.695798    0.839774   -0.083683    11.00000    0.03717    0.03522 =
         0.02363   -0.01396    0.00528   -0.01548
C22   1    0.853928    0.805386   -0.099072    11.00000    0.03749    0.05195 =
         0.03018   -0.01769    0.00965   -0.01755
C23   1    1.066116    0.661031   -0.028889    11.00000    0.02698    0.11234 =
         0.06628   -0.03432    0.00297   -0.00131
AFIX 137
H23A  2    1.100826    0.589750    0.038886    11.00000   -1.50000
H23B  2    1.109162    0.744356   -0.046134    11.00000   -1.50000
H23C  2    1.091854    0.620017   -0.090026    11.00000   -1.50000
AFIX   0
N1    3    0.358136    0.398826    0.636907    11.00000    0.03698    0.03650 =
         0.02636   -0.01254   -0.00304   -0.01238
N2    3    0.250646    0.393932    0.452207    11.00000    0.02681    0.02817 =
         0.02421   -0.00704   -0.00101   -0.00707
N3    3    0.390813    0.494140    0.259248    11.00000    0.03805    0.05089 =
         0.02180   -0.01282    0.00674   -0.02519
H3    2    0.399809    0.513235    0.316503    11.00000    0.04574
N4    3    0.464825    0.562553    0.162114    11.00000    0.03156    0.03614 =
         0.02372   -0.00908    0.00824   -0.01431
N5    3    0.630385    0.756953    0.005236    11.00000    0.02892    0.03142 =
         0.02215   -0.01091    0.00319   -0.00918
PART 1 31.0
O1    4    0.458527    0.314868    0.678774    31.00000    0.03201    0.05163 =
         0.06211   -0.00676   -0.01803   -0.01066
O2    4    0.361619    0.523198    0.587188    31.00000    0.06032    0.03752 =
         0.06848   -0.00765   -0.00545   -0.02684
PART 2 -31.0
O1B   4    0.470896    0.294350    0.631820   -31.00000    0.06738
O2B   4    0.343838    0.511759    0.644286   -31.00000    0.07583
PART 0
O3    4   -0.101757    0.214029    0.490898    11.00000    0.03071    0.06261 =
         0.02994   -0.01664    0.00356   -0.02551
O4    4    0.249896    0.428553    0.170639    11.00000    0.04580    0.05348 =
         0.02501   -0.01342    0.00111   -0.02508
O5    4    0.293133    0.759942    0.148307    11.00000    0.02771    0.05208 =
         0.05427   -0.02246    0.01075   -0.00798
O6    4    0.912684    0.703976   -0.013161    11.00000    0.02656    0.07286 =
         0.03722   -0.01864    0.00408   -0.00644
O7    4    0.920856    0.862603   -0.182176    11.00000    0.05398    0.08343 =
         0.04724   -0.01118    0.02505   -0.03000
HKLF 4


REM  av235_0m_a.res in P-1
REM wR2 = 0.110694, GooF = S = 1.02151, Restrained GooF = 1.02151 for all data
REM R1 = 0.047151 for 3153 Fo > 4sig(Fo) and 0.070719 for all 4242 data
REM 348 parameters refined using 0 restraints

END

WGHT      0.0385      0.5864

REM Instructions for potential hydrogen bonds
HTAB C3 O6_$1
EQIV $2 -x+1, -y+1, -z
HTAB C11 O7_$2
EQIV $3 -x, -y+1, -z+1
HTAB C11 O2_$3
HTAB C11B O2B_$3
HTAB C12B O2B_$3
HTAB C15 O2B_$1
HTAB C15 N5
EQIV $4 x+1, y, z
HTAB C23 O4_$4
HTAB N3 O1_$1
HTAB N3 O2B_$1

REM Highest difference peak  0.218,  deepest hole -0.213,  1-sigma level  0.041
Q1    1   1.1066  0.7843 -0.0568  11.00000  0.05    0.22
Q2    1   0.2777  0.4834  0.4384  11.00000  0.05    0.19
Q3    1   0.1641  0.3352  0.3665  11.00000  0.05    0.14
Q4    1   0.4685  0.2384  0.1754  11.00000  0.05    0.14
Q5    1   0.3851  0.6061  0.1232  11.00000  0.05    0.14
Q6    1  -0.0267  0.0383  0.9271  11.00000  0.05    0.14
Q7    1   0.2511  0.5338  0.7113  11.00000  0.05    0.14
Q8    1   0.3522  0.6238  0.1393  11.00000  0.05    0.13
Q9    1   0.0604  0.5434  0.5419  11.00000  0.05    0.13
Q10   1   0.5803  0.3794  0.1896  11.00000  0.05    0.13
Q11   1   0.1328  0.2896  0.5591  11.00000  0.05    0.13
Q12   1  -0.0841 -0.0368  0.4475  11.00000  0.05    0.13
Q13   1   0.0938  0.4133  0.3787  11.00000  0.05    0.13
Q14   1  -0.2015  0.3065  0.3673  11.00000  0.05    0.13
Q15   1   0.6323  0.6820  0.0811  11.00000  0.05    0.13
Q16   1   1.0707  0.5404  0.0345  11.00000  0.05    0.13
Q17   1  -0.1610  0.3052  0.4800  11.00000  0.05    0.13
Q18   1   0.3186  0.2612  0.8842  11.00000  0.05    0.12
Q19   1   0.2326  0.3071  0.6045  11.00000  0.05    0.12
Q20   1   0.0440  0.1373  0.8830  11.00000  0.05    0.12
;
_shelx_res_checksum              27073
####################################################################### 
# 
# This file contains crystal structure data downloaded from the 
# Cambridge Structural Database (CSD) hosted by the Cambridge 
# Crystallographic Data Centre (CCDC).
# 
# Full information about CCDC data access policies and citation 
# guidelines are available at http://www.ccdc.cam.ac.uk/access/V1 
# 
# Audit and citation data items may have been added by the CCDC. 
# Please retain this information to preserve the provenance of 
# this file and to allow appropriate attribution of the data. 
# 
#######################################################################

data_zv540
_database_code_depnum_ccdc_archive 'CCDC 2514117'
loop_
_audit_author_name
_audit_author_address
'Peter Mayer'
;LMU Muenchen
Germany
;


_audit_update_record             
;
2025-12-08 deposited with the CCDC.	2026-06-04 downloaded from the CCDC.
;

_chemical_name_common            142
_chemical_compound_source        ?
_chemical_absolute_configuration ?

_exptl_crystal_description       block
_exptl_crystal_colour            colourless
_exptl_crystal_size_max          0.140 #?# in millimeters
_exptl_crystal_size_mid          0.100 #?# in millimeters
_exptl_crystal_size_min          0.080 #?# in millimeters
_exptl_crystal_density_method    'not measured'
_exptl_crystal_density_meas      ?
_exptl_special_details           
;
;
_audit_creation_date             ? #?# style: 18-Aug-1998

_diffrn_ambient_temperature      173.(2) #?# in K
_diffrn_source_type              'Bruker TXS'
_diffrn_source_power             2.5 #?# in kW
_diffrn_source_voltage           50 #?# in kV
_diffrn_source_current           50 #?# in mA
_diffrn_radiation_wavelength     0.71073
_diffrn_radiation_type           MoK\a
_diffrn_source                   'rotating anode (TXS)'
_diffrn_radiation_monochromator  'focusing mirrors'
_diffrn_radiation_collimation    ?
_diffrn_measurement_device       'fixed-chi three-circle diffractometer'
_diffrn_measurement_device_type  'Bruker D8 Venture TXS'
_diffrn_measurement_method       'mix of phi and omega scans'
_diffrn_measurement_details      ?
_diffrn_detector_area_resol_mean 7.3910

_diffrn_special_details          ?
_diffrn_orient_matrix_type       ?
_diffrn_orient_matrix_UB_11      ?
_diffrn_orient_matrix_UB_12      ?
_diffrn_orient_matrix_UB_13      ?
_diffrn_orient_matrix_UB_21      ?
_diffrn_orient_matrix_UB_22      ?
_diffrn_orient_matrix_UB_23      ?
_diffrn_orient_matrix_UB_31      ?
_diffrn_orient_matrix_UB_32      ?
_diffrn_orient_matrix_UB_33      ?

_cell_length_a                   8.905(7)
_cell_length_b                   10.403(9)
_cell_length_c                   10.793(9)
_cell_angle_alpha                90
_cell_angle_beta                 95.66(3)
_cell_angle_gamma                90
_cell_volume                     995.0(14)
_cell_measurement_temperature    173.(2) #?# in K
_cell_measurement_reflns_used    139
_cell_measurement_theta_min      3.0196
_cell_measurement_theta_max      12.2079
_cell_special_details            ?

_exptl_absorpt_coefficient_mu    0.100
_exptl_absorpt_correction_type   Multi-Scan
_exptl_absorpt_correction_T_min  0.94
_exptl_absorpt_correction_T_max  0.99
_shelx_estimated_absorpt_T_min   0.986
_shelx_estimated_absorpt_T_max   0.992
_exptl_absorpt_process_details   
;
SADABS-2016/2 - Bruker AXS area detector scaling and absorption correction
;

_diffrn_reflns_number            18936 #xl
_diffrn_reflns_av_R_equivalents  0.0485 #xl
_diffrn_reflns_av_unetI/netI     0.0441 #xl
_diffrn_reflns_limit_h_min       -11 #xl
_diffrn_reflns_limit_h_max       11 #xl
_diffrn_reflns_limit_k_min       -13 #xl
_diffrn_reflns_limit_k_max       13 #xl
_diffrn_reflns_limit_l_min       -14 #xl
_diffrn_reflns_limit_l_max       14 #xl
_diffrn_reflns_theta_min         3.020 #xl
_diffrn_reflns_theta_max         27.484 #xl
_diffrn_measured_fraction_theta_max 0.998 #xl
_diffrn_reflns_theta_full        25.242 #xl
_diffrn_measured_fraction_theta_full 0.998 #xl
_diffrn_reflns_Laue_measured_fraction_max 0.998 #xl
_diffrn_reflns_Laue_measured_fraction_full 0.998 #xl
_diffrn_reflns_point_group_measured_fraction_max 0.998 #xl
_diffrn_reflns_point_group_measured_fraction_full 0.998 #xl

_space_group_crystal_system      monoclinic
_space_group_name_H-M_alt        'P 1 c 1'
_space_group_name_Hall           'P -2yc'
_space_group_IT_number           7

_shelx_space_group_comment       
;
The symmetry employed for this shelxl refinement is uniquely defined
by the following loop, which should always be used as a source of
symmetry information in preference to the above space-group names.
They are only intended as comments.
;

loop_
_space_group_symop_operation_xyz
'x, y, z'
'x, -y, z+1/2'

loop_
_atom_type_symbol
_atom_type_description
_atom_type_scat_dispersion_real
_atom_type_scat_dispersion_imag
_atom_type_scat_source
C C 0.0033 0.0016 'International Tables Vol C Tables 4.2.6.8 and 6.1.1.4'
H H 0.0000 0.0000 'International Tables Vol C Tables 4.2.6.8 and 6.1.1.4'
N N 0.0061 0.0033 'International Tables Vol C Tables 4.2.6.8 and 6.1.1.4'
O O 0.0106 0.0060 'International Tables Vol C Tables 4.2.6.8 and 6.1.1.4'

_reflns_number_total             4460 #xl
_reflns_number_gt                4118 #xl
_reflns_threshold_expression     'I > 2\s(I)' #xl
_reflns_Friedel_coverage         0.995 #xl
_reflns_Friedel_fraction_max     0.999 #xl
_reflns_Friedel_fraction_full    0.998 #xl
_reflns_special_details          
;
 Reflections were merged by SHELXL according to the crystal
 class for the calculation of statistics and refinement.

 _reflns_Friedel_fraction is defined as the number of unique
 Friedel pairs measured divided by the number that would be
 possible theoretically, ignoring centric projections and
 systematic absences. Completness statistics refer to single and
 composite reflections containing twin component 1 only.
;

_refine_ls_structure_factor_coef Fsqd #xl
_refine_ls_matrix_type           full #xl
_refine_ls_weighting_scheme      calc #xl
_refine_ls_weighting_details     
'w=1/[\s^2^(Fo^2^)+(0.0340P)^2^+0.1700P] where P=(Fo^2^+2Fc^2^)/3' #xl
_atom_sites_solution_primary     ?
_atom_sites_solution_secondary   ?
_atom_sites_solution_hydrogens   mixed
_refine_ls_hydrogen_treatment    mixed #?#
_refine_ls_extinction_method     none #xl
_refine_ls_extinction_coef       . #xl
_refine_ls_abs_structure_details 
;

Refined as a perfect inversion twin.
;
_refine_ls_abs_structure_Flack   0.5 #xl
_refine_ls_number_reflns         4460 #xl
_refine_ls_number_parameters     289 #xl
_refine_ls_number_restraints     2 #xl
_refine_ls_R_factor_all          0.0394 #xl
_refine_ls_R_factor_gt           0.0348 #xl
_refine_ls_wR_factor_ref         0.0827 #xl
_refine_ls_wR_factor_gt          0.0799 #xl
_refine_ls_goodness_of_fit_ref   1.042 #xl
_refine_ls_restrained_S_all      1.042 #xl
_refine_ls_shift/su_max          0.000 #xl
_refine_ls_shift/su_mean         0.000 #xl
_refine_diff_density_max         0.152 #xl
_refine_diff_density_min         -0.175 #xl
_refine_diff_density_rms         0.041 #xl

_refine_special_details          
;
The structure has been refined as a 2-component perfect inversion twin.
;

_computing_data_collection       'APEX3 v2016.5-0, Bruker AXS (2016)'
_computing_cell_refinement       'SAINT V8.38A (Bruker AXS Inc., 2017)'
_computing_data_reduction        'SAINT V8.38A (Bruker AXS Inc., 2017)'
_computing_structure_solution    'SHELXT 2014/5 (Sheldrick, 2014)'

_computing_structure_refinement  'SHELXL-2018/3 (Sheldrick, 2018)'

_computing_molecular_graphics    'shelXle (C.B. Huebschle, rev 924)'

_computing_publication_material  ?

loop_
_atom_site_label
_atom_site_type_symbol
_atom_site_fract_x
_atom_site_fract_y
_atom_site_fract_z
_atom_site_U_iso_or_equiv
_atom_site_adp_type
_atom_site_occupancy
_atom_site_site_symmetry_order
_atom_site_calc_flag
_atom_site_refinement_flags_posn
_atom_site_refinement_flags_adp
_atom_site_refinement_flags_occupancy
_atom_site_disorder_assembly
_atom_site_disorder_group
C1 C 0.2790(2) 0.7217(2) 0.6406(2) 0.0201(4) Uani 1 1 d . . . . .
C2 C 0.2051(3) 0.4796(2) 0.8042(2) 0.0253(5) Uani 1 1 d . . . . .
H2A H 0.142266 0.442973 0.733268 0.038 Uiso 1 1 calc R U . . .
H2B H 0.147962 0.545972 0.843771 0.038 Uiso 1 1 calc R U . . .
H2C H 0.234354 0.411653 0.864695 0.038 Uiso 1 1 calc R U . . .
C3 C 0.4615(2) 0.5668(2) 0.8408(2) 0.0198(4) Uani 1 1 d . . . . .
C4 C 0.5906(2) 0.6385(2) 0.7919(2) 0.0206(4) Uani 1 1 d . . . . .
C5 C 0.6396(3) 0.7524(2) 0.8501(2) 0.0261(5) Uani 1 1 d . . . . .
H5 H 0.584926 0.790236 0.911951 0.031 Uiso 1 1 calc R U . . .
C6 C 0.7700(3) 0.8094(2) 0.8160(2) 0.0308(5) Uani 1 1 d . . . . .
H6 H 0.805394 0.887919 0.853144 0.037 Uiso 1 1 calc R U . . .
C7 C 0.8477(3) 0.7503(3) 0.7274(2) 0.0291(5) Uani 1 1 d . . . . .
H7 H 0.940208 0.784563 0.705236 0.035 Uiso 1 1 calc R U . . .
C8 C 0.7869(2) 0.6394(2) 0.6714(2) 0.0236(5) Uani 1 1 d . . . . .
C9 C 0.8639(3) 0.5756(2) 0.5689(2) 0.0270(5) Uani 1 1 d . . . . .
C10 C 0.2520(3) 0.9023(2) 0.5096(2) 0.0332(6) Uani 1 1 d . . . . .
H10A H 0.306380 0.950117 0.579607 0.040 Uiso 1 1 calc R U . . .
H10B H 0.142787 0.920630 0.508565 0.040 Uiso 1 1 calc R U . . .
C11 C 0.3088(3) 0.9424(2) 0.3866(2) 0.0295(5) Uani 1 1 d . . . . .
H11 H 0.306979 1.038342 0.380478 0.035 Uiso 1 1 calc R U . . .
C12 C 0.4670(3) 0.8955(2) 0.3735(3) 0.0332(6) Uani 1 1 d . . . . .
C13 C 0.5984(4) 0.9105(3) 0.4528(3) 0.0472(8) Uani 1 1 d . . . . .
H13 H 0.599629 0.961758 0.525735 0.057 Uiso 1 1 calc R U . . .
C14 C 0.7293(4) 0.8477(4) 0.4221(4) 0.0589(11) Uani 1 1 d . . . . .
H14 H 0.820392 0.857335 0.475050 0.071 Uiso 1 1 calc R U . . .
C15 C 0.7288(4) 0.7723(4) 0.3167(4) 0.0561(9) Uani 1 1 d . . . . .
H15 H 0.818899 0.730139 0.299064 0.067 Uiso 1 1 calc R U . . .
C16 C 0.5995(3) 0.7575(3) 0.2370(3) 0.0459(7) Uani 1 1 d . . . . .
H16 H 0.599208 0.705785 0.164421 0.055 Uiso 1 1 calc R U . . .
C17 C 0.4688(3) 0.8204(3) 0.2656(3) 0.0335(6) Uani 1 1 d . . . . .
C18 C 0.3160(3) 0.8182(2) 0.2005(2) 0.0284(5) Uani 1 1 d . . . . .
C19 C 0.2591(4) 0.7618(2) 0.0881(3) 0.0384(6) Uani 1 1 d . . . . .
H19 H 0.323909 0.715921 0.038956 0.046 Uiso 1 1 calc R U . . .
C20 C 0.1074(4) 0.7739(3) 0.0496(3) 0.0448(7) Uani 1 1 d . . . . .
H20 H 0.067379 0.735637 -0.026521 0.054 Uiso 1 1 calc R U . . .
C21 C 0.0133(3) 0.8409(3) 0.1206(3) 0.0436(7) Uani 1 1 d . . . . .
H21 H -0.090997 0.847997 0.093115 0.052 Uiso 1 1 calc R U . . .
C22 C 0.0693(3) 0.8978(3) 0.2316(3) 0.0352(6) Uani 1 1 d . . . . .
H22 H 0.004092 0.944409 0.279767 0.042 Uiso 1 1 calc R U . . .
C23 C 0.2210(3) 0.8864(2) 0.2716(2) 0.0258(5) Uani 1 1 d . . . . .
N1 N 0.3262(2) 0.59747(18) 0.64520(17) 0.0203(4) Uani 1 1 d . . . . .
H1 H 0.357(3) 0.561(3) 0.583(3) 0.029(7) Uiso 1 1 d . . . . .
N2 N 0.3410(2) 0.53697(18) 0.76068(16) 0.0202(4) Uani 1 1 d . . . . .
N3 N 0.6599(2) 0.58374(18) 0.70082(17) 0.0212(4) Uani 1 1 d . . . . .
O1 O 0.27965(19) 0.76559(14) 0.52393(15) 0.0237(3) Uani 1 1 d . . . . .
O2 O 0.2457(2) 0.78274(16) 0.72939(15) 0.0279(4) Uani 1 1 d . . . . .
O3 O 0.47091(18) 0.53702(16) 0.95229(14) 0.0252(4) Uani 1 1 d . . . . .
O4 O 0.7871(2) 0.48193(19) 0.50779(17) 0.0366(4) Uani 1 1 d . . . . .
H4 H 0.688(5) 0.478(4) 0.533(4) 0.060(10) Uiso 1 1 d . . . . .
O5 O 0.9868(2) 0.6070(2) 0.54349(18) 0.0410(5) Uani 1 1 d . . . . .

loop_
_atom_site_aniso_label
_atom_site_aniso_U_11
_atom_site_aniso_U_22
_atom_site_aniso_U_33
_atom_site_aniso_U_23
_atom_site_aniso_U_13
_atom_site_aniso_U_12
C1 0.0198(10) 0.0235(11) 0.0173(10) 0.0004(9) 0.0027(8) -0.0026(8)
C2 0.0247(11) 0.0265(12) 0.0254(12) 0.0026(9) 0.0063(9) -0.0030(9)
C3 0.0228(10) 0.0182(10) 0.0190(11) -0.0002(8) 0.0054(8) 0.0039(8)
C4 0.0218(11) 0.0232(11) 0.0166(10) 0.0021(9) 0.0006(8) 0.0019(8)
C5 0.0294(12) 0.0271(12) 0.0228(11) -0.0022(9) 0.0072(9) 0.0001(9)
C6 0.0356(13) 0.0268(12) 0.0303(13) -0.0040(10) 0.0049(10) -0.0066(10)
C7 0.0246(12) 0.0344(14) 0.0285(13) 0.0007(10) 0.0043(10) -0.0062(10)
C8 0.0203(10) 0.0303(13) 0.0198(11) 0.0009(9) 0.0008(8) 0.0016(9)
C9 0.0200(11) 0.0380(13) 0.0227(12) -0.0043(10) 0.0013(9) 0.0010(9)
C10 0.0589(18) 0.0180(11) 0.0242(13) 0.0019(9) 0.0115(12) 0.0057(11)
C11 0.0459(15) 0.0181(11) 0.0256(12) 0.0041(9) 0.0096(10) 0.0003(10)
C12 0.0381(14) 0.0271(13) 0.0349(14) 0.0136(10) 0.0059(11) -0.0055(10)
C13 0.0527(19) 0.0438(17) 0.0435(17) 0.0196(14) -0.0036(14) -0.0163(14)
C14 0.0355(16) 0.067(2) 0.072(3) 0.042(2) -0.0044(16) -0.0139(15)
C15 0.0413(18) 0.062(2) 0.068(2) 0.030(2) 0.0187(16) 0.0067(15)
C16 0.0426(16) 0.0464(17) 0.0524(18) 0.0178(14) 0.0228(14) 0.0101(13)
C17 0.0392(14) 0.0278(13) 0.0356(14) 0.0114(10) 0.0151(12) 0.0007(10)
C18 0.0401(14) 0.0214(11) 0.0257(12) 0.0063(9) 0.0137(10) 0.0025(10)
C19 0.0614(19) 0.0268(13) 0.0296(13) 0.0000(11) 0.0184(13) 0.0020(12)
C20 0.0612(19) 0.0414(16) 0.0305(15) 0.0018(12) -0.0016(13) -0.0094(14)
C21 0.0424(16) 0.0508(18) 0.0368(15) 0.0090(13) -0.0001(13) -0.0046(13)
C22 0.0392(14) 0.0350(14) 0.0330(14) 0.0077(11) 0.0120(11) 0.0048(11)
C23 0.0393(13) 0.0181(11) 0.0215(11) 0.0052(9) 0.0111(9) 0.0013(9)
N1 0.0244(9) 0.0227(10) 0.0143(9) 0.0014(7) 0.0042(7) 0.0039(7)
N2 0.0222(9) 0.0235(10) 0.0153(9) 0.0042(7) 0.0039(7) -0.0007(7)
N3 0.0211(9) 0.0261(9) 0.0165(9) 0.0009(7) 0.0021(7) 0.0012(8)
O1 0.0374(9) 0.0168(7) 0.0175(8) 0.0006(6) 0.0055(6) 0.0002(7)
O2 0.0415(10) 0.0237(8) 0.0196(8) -0.0032(7) 0.0091(7) 0.0018(7)
O3 0.0261(8) 0.0326(9) 0.0172(8) 0.0042(7) 0.0038(6) 0.0000(7)
O4 0.0262(9) 0.0479(11) 0.0372(11) -0.0173(9) 0.0103(8) -0.0045(8)
O5 0.0211(9) 0.0654(14) 0.0378(11) -0.0106(10) 0.0094(8) -0.0061(9)

loop_
_geom_bond_atom_site_label_1
_geom_bond_atom_site_label_2
_geom_bond_distance
_geom_bond_site_symmetry_2
_geom_bond_publ_flag
C1 O2 1.211(3) . ?
C1 O1 1.340(3) . ?
C1 N1 1.358(3) . ?
C2 N2 1.467(3) . ?
C2 H2A 0.9800 . ?
C2 H2B 0.9800 . ?
C2 H2C 0.9800 . ?
C3 O3 1.237(3) . ?
C3 N2 1.346(3) . ?
C3 C4 1.509(3) . ?
C4 N3 1.339(3) . ?
C4 C5 1.391(3) . ?
C5 C6 1.385(4) . ?
C5 H5 0.9500 . ?
C6 C7 1.379(4) . ?
C6 H6 0.9500 . ?
C7 C8 1.387(3) . ?
C7 H7 0.9500 . ?
C8 N3 1.336(3) . ?
C8 C9 1.511(3) . ?
C9 O5 1.199(3) . ?
C9 O4 1.328(3) . ?
C10 O1 1.449(3) . ?
C10 C11 1.526(4) . ?
C10 H10A 0.9900 . ?
C10 H10B 0.9900 . ?
C11 C12 1.511(4) . ?
C11 C23 1.516(4) . ?
C11 H11 1.0000 . ?
C12 C13 1.389(4) . ?
C12 C17 1.404(4) . ?
C13 C14 1.405(5) . ?
C13 H13 0.9500 . ?
C14 C15 1.381(6) . ?
C14 H14 0.9500 . ?
C15 C16 1.377(5) . ?
C15 H15 0.9500 . ?
C16 C17 1.396(4) . ?
C16 H16 0.9500 . ?
C17 C18 1.468(4) . ?
C18 C23 1.392(3) . ?
C18 C19 1.396(4) . ?
C19 C20 1.379(5) . ?
C19 H19 0.9500 . ?
C20 C21 1.379(5) . ?
C20 H20 0.9500 . ?
C21 C22 1.384(4) . ?
C21 H21 0.9500 . ?
C22 C23 1.382(4) . ?
C22 H22 0.9500 . ?
N1 N2 1.391(3) . ?
N1 H1 0.84(3) . ?
O4 H4 0.95(4) . ?

loop_
_geom_angle_atom_site_label_1
_geom_angle_atom_site_label_2
_geom_angle_atom_site_label_3
_geom_angle
_geom_angle_site_symmetry_1
_geom_angle_site_symmetry_3
_geom_angle_publ_flag
O2 C1 O1 126.1(2) . . ?
O2 C1 N1 124.7(2) . . ?
O1 C1 N1 109.21(18) . . ?
N2 C2 H2A 109.5 . . ?
N2 C2 H2B 109.5 . . ?
H2A C2 H2B 109.5 . . ?
N2 C2 H2C 109.5 . . ?
H2A C2 H2C 109.5 . . ?
H2B C2 H2C 109.5 . . ?
O3 C3 N2 122.7(2) . . ?
O3 C3 C4 118.9(2) . . ?
N2 C3 C4 118.41(19) . . ?
N3 C4 C5 123.2(2) . . ?
N3 C4 C3 118.0(2) . . ?
C5 C4 C3 118.6(2) . . ?
C6 C5 C4 118.6(2) . . ?
C6 C5 H5 120.7 . . ?
C4 C5 H5 120.7 . . ?
C7 C6 C5 118.9(2) . . ?
C7 C6 H6 120.5 . . ?
C5 C6 H6 120.5 . . ?
C6 C7 C8 118.2(2) . . ?
C6 C7 H7 120.9 . . ?
C8 C7 H7 120.9 . . ?
N3 C8 C7 124.0(2) . . ?
N3 C8 C9 116.1(2) . . ?
C7 C8 C9 119.9(2) . . ?
O5 C9 O4 121.5(2) . . ?
O5 C9 C8 122.6(2) . . ?
O4 C9 C8 115.9(2) . . ?
O1 C10 C11 107.08(19) . . ?
O1 C10 H10A 110.3 . . ?
C11 C10 H10A 110.3 . . ?
O1 C10 H10B 110.3 . . ?
C11 C10 H10B 110.3 . . ?
H10A C10 H10B 108.6 . . ?
C12 C11 C23 102.1(2) . . ?
C12 C11 C10 112.7(2) . . ?
C23 C11 C10 114.7(2) . . ?
C12 C11 H11 109.0 . . ?
C23 C11 H11 109.0 . . ?
C10 C11 H11 109.0 . . ?
C13 C12 C17 119.8(3) . . ?
C13 C12 C11 130.0(3) . . ?
C17 C12 C11 110.1(2) . . ?
C12 C13 C14 118.1(3) . . ?
C12 C13 H13 121.0 . . ?
C14 C13 H13 121.0 . . ?
C15 C14 C13 121.5(3) . . ?
C15 C14 H14 119.2 . . ?
C13 C14 H14 119.2 . . ?
C16 C15 C14 120.9(3) . . ?
C16 C15 H15 119.6 . . ?
C14 C15 H15 119.6 . . ?
C15 C16 C17 118.3(3) . . ?
C15 C16 H16 120.9 . . ?
C17 C16 H16 120.9 . . ?
C16 C17 C12 121.5(3) . . ?
C16 C17 C18 129.8(3) . . ?
C12 C17 C18 108.7(2) . . ?
C23 C18 C19 120.3(3) . . ?
C23 C18 C17 108.2(2) . . ?
C19 C18 C17 131.4(2) . . ?
C20 C19 C18 118.9(3) . . ?
C20 C19 H19 120.5 . . ?
C18 C19 H19 120.5 . . ?
C21 C20 C19 120.6(3) . . ?
C21 C20 H20 119.7 . . ?
C19 C20 H20 119.7 . . ?
C20 C21 C22 120.7(3) . . ?
C20 C21 H21 119.7 . . ?
C22 C21 H21 119.7 . . ?
C23 C22 C21 119.4(3) . . ?
C23 C22 H22 120.3 . . ?
C21 C22 H22 120.3 . . ?
C22 C23 C18 120.0(2) . . ?
C22 C23 C11 129.2(2) . . ?
C18 C23 C11 110.8(2) . . ?
C1 N1 N2 117.72(18) . . ?
C1 N1 H1 121.2(19) . . ?
N2 N1 H1 120.5(19) . . ?
C3 N2 N1 118.05(18) . . ?
C3 N2 C2 121.21(19) . . ?
N1 N2 C2 117.56(18) . . ?
C8 N3 C4 116.9(2) . . ?
C1 O1 C10 114.72(18) . . ?
C9 O4 H4 110(2) . . ?

loop_
_geom_torsion_atom_site_label_1
_geom_torsion_atom_site_label_2
_geom_torsion_atom_site_label_3
_geom_torsion_atom_site_label_4
_geom_torsion
_geom_torsion_site_symmetry_1
_geom_torsion_site_symmetry_2
_geom_torsion_site_symmetry_3
_geom_torsion_site_symmetry_4
_geom_torsion_publ_flag
O3 C3 C4 N3 120.2(2) . . . . ?
N2 C3 C4 N3 -59.3(3) . . . . ?
O3 C3 C4 C5 -54.6(3) . . . . ?
N2 C3 C4 C5 126.0(2) . . . . ?
N3 C4 C5 C6 -2.7(3) . . . . ?
C3 C4 C5 C6 171.7(2) . . . . ?
C4 C5 C6 C7 -1.1(4) . . . . ?
C5 C6 C7 C8 3.4(4) . . . . ?
C6 C7 C8 N3 -2.2(3) . . . . ?
C6 C7 C8 C9 176.7(2) . . . . ?
N3 C8 C9 O5 -171.3(2) . . . . ?
C7 C8 C9 O5 9.7(4) . . . . ?
N3 C8 C9 O4 8.8(3) . . . . ?
C7 C8 C9 O4 -170.2(2) . . . . ?
O1 C10 C11 C12 -49.7(3) . . . . ?
O1 C10 C11 C23 66.6(3) . . . . ?
C23 C11 C12 C13 -176.9(2) . . . . ?
C10 C11 C12 C13 -53.3(4) . . . . ?
C23 C11 C12 C17 -0.8(2) . . . . ?
C10 C11 C12 C17 122.8(2) . . . . ?
C17 C12 C13 C14 -0.7(4) . . . . ?
C11 C12 C13 C14 175.1(3) . . . . ?
C12 C13 C14 C15 -0.4(4) . . . . ?
C13 C14 C15 C16 0.8(5) . . . . ?
C14 C15 C16 C17 -0.2(4) . . . . ?
C15 C16 C17 C12 -1.0(4) . . . . ?
C15 C16 C17 C18 -177.7(3) . . . . ?
C13 C12 C17 C16 1.4(4) . . . . ?
C11 C12 C17 C16 -175.1(2) . . . . ?
C13 C12 C17 C18 178.8(2) . . . . ?
C11 C12 C17 C18 2.2(3) . . . . ?
C16 C17 C18 C23 174.3(3) . . . . ?
C12 C17 C18 C23 -2.8(3) . . . . ?
C16 C17 C18 C19 -5.4(5) . . . . ?
C12 C17 C18 C19 177.5(2) . . . . ?
C23 C18 C19 C20 -0.6(4) . . . . ?
C17 C18 C19 C20 179.1(3) . . . . ?
C18 C19 C20 C21 0.2(4) . . . . ?
C19 C20 C21 C22 0.3(4) . . . . ?
C20 C21 C22 C23 -0.5(4) . . . . ?
C21 C22 C23 C18 0.1(4) . . . . ?
C21 C22 C23 C11 178.2(2) . . . . ?
C19 C18 C23 C22 0.4(3) . . . . ?
C17 C18 C23 C22 -179.3(2) . . . . ?
C19 C18 C23 C11 -178.0(2) . . . . ?
C17 C18 C23 C11 2.3(3) . . . . ?
C12 C11 C23 C22 -179.2(2) . . . . ?
C10 C11 C23 C22 58.6(3) . . . . ?
C12 C11 C23 C18 -0.9(2) . . . . ?
C10 C11 C23 C18 -123.2(2) . . . . ?
O2 C1 N1 N2 -1.7(3) . . . . ?
O1 C1 N1 N2 176.57(17) . . . . ?
O3 C3 N2 N1 166.5(2) . . . . ?
C4 C3 N2 N1 -14.1(3) . . . . ?
O3 C3 N2 C2 7.1(3) . . . . ?
C4 C3 N2 C2 -173.48(19) . . . . ?
C1 N1 N2 C3 -75.9(3) . . . . ?
C1 N1 N2 C2 84.3(3) . . . . ?
C7 C8 N3 C4 -1.4(3) . . . . ?
C9 C8 N3 C4 179.63(19) . . . . ?
C5 C4 N3 C8 3.9(3) . . . . ?
C3 C4 N3 C8 -170.59(19) . . . . ?
O2 C1 O1 C10 6.5(3) . . . . ?
N1 C1 O1 C10 -171.7(2) . . . . ?
C11 C10 O1 C1 161.0(2) . . . . ?

loop_
_geom_hbond_atom_site_label_D
_geom_hbond_atom_site_label_H
_geom_hbond_atom_site_label_A
_geom_hbond_distance_DH
_geom_hbond_distance_HA
_geom_hbond_distance_DA
_geom_hbond_angle_DHA
_geom_hbond_site_symmetry_A
N1 H1 O3 0.84(3) 2.08(3) 2.913(3) 169(3) 2_564
O4 H4 N3 0.95(4) 2.16(4) 2.685(3) 114(3) .
O4 H4 O3 0.95(4) 2.04(4) 2.828(3) 139(3) 2_564

_geom_special_details            
;

All esds (except the esd in the dihedral angle between two l.s. planes)
are estimated using the full covariance matrix.  The cell esds are taken
into account individually in the estimation of esds in distances, angles
and torsion angles; correlations between esds in cell parameters are only
used when they are defined by crystal symmetry.  An approximate (isotropic)
treatment of cell esds is used for estimating esds involving l.s. planes.
;

_audit_block_code                C23H19N3O5_zv540_huc
_audit_creation_method           'APEX3 v2018.7-2'
_shelxl_version_number           ?
_chemical_name_systematic        ?
_chemical_formula_moiety         'C23 H19 N3 O5'
_chemical_formula_sum            'C23 H19 N3 O5'
_chemical_formula_weight         417.41 #?# (Cohen, 1996)
_chemical_melting_point          ? #?# in K!

_cell_formula_units_Z            2 #?# adjust to _chemical_formula_[]

_exptl_crystal_density_diffrn    1.393
_exptl_crystal_F_000             436 #?# check!

_shelx_res_file                  
;

TITL zv540_0m_a.res in Pc
    zv540.res
    created by SHELXL-2018/3 at 11:01:33 on 02-Dec-2021
REM Old TITL zv540_0m in Pc
REM SHELXT solution in Pc
REM R1 0.101,  Rweak 0.025,  Alpha 0.001,  Orientation as input
REM Flack x =  0.346 ( 0.429 ) from Parsons' quotients
REM Formula found by SHELXT:  C23 N3 O5
CELL  0.71073   8.9054  10.4029  10.7927   90.000   95.665   90.000
ZERR    2.000   0.0072   0.0092   0.0089    0.000    0.027    0.000
LATT -1
SYMM X, -Y, 1/2+Z
SFAC C H N O
UNIT 46 38 6 10
TEMP -100
SIZE 0.08 0.10 0.14
L.S. 10
BOND $H
LIST 4
CONF
ACTA
SHEL 9.0 0.77
OMIT     1   0   0  !      0.08       3158.88      17.53       0.551       8.86
OMIT    -1   0   0  !      0.23       3157.96      17.52       0.551       8.86
OMIT    -2   1   1  !      0.20       2415.03      17.52       0.482       3.93
FMAP 2
PLAN -20
TWIN
HTAB
EQIV $3 x, -y+1, z-1/2
HTAB N1 O3_$3
HTAB O4 N3
HTAB O4 O3_$3
WGHT    0.034000    0.170000
FVAR       1.00857
C1    1    0.279001    0.721681    0.640571    11.00000    0.01977    0.02346 =
         0.01733    0.00042    0.00269   -0.00257
C2    1    0.205110    0.479632    0.804218    11.00000    0.02469    0.02647 =
         0.02543    0.00263    0.00635   -0.00300
AFIX 137
H2A   2    0.142266    0.442973    0.733268    11.00000   -1.50000
H2B   2    0.147962    0.545972    0.843771    11.00000   -1.50000
H2C   2    0.234354    0.411653    0.864695    11.00000   -1.50000
AFIX   0
C3    1    0.461460    0.566846    0.840810    11.00000    0.02280    0.01824 =
         0.01900   -0.00016    0.00536    0.00392
C4    1    0.590552    0.638523    0.791881    11.00000    0.02178    0.02316 =
         0.01658    0.00212    0.00062    0.00190
C5    1    0.639648    0.752359    0.850104    11.00000    0.02945    0.02707 =
         0.02282   -0.00216    0.00719    0.00007
AFIX  43
H5    2    0.584926    0.790236    0.911951    11.00000   -1.20000
AFIX   0
C6    1    0.770025    0.809369    0.816028    11.00000    0.03563    0.02685 =
         0.03029   -0.00401    0.00494   -0.00659
AFIX  43
H6    2    0.805394    0.887919    0.853144    11.00000   -1.20000
AFIX   0
C7    1    0.847652    0.750273    0.727361    11.00000    0.02461    0.03439 =
         0.02851    0.00075    0.00433   -0.00621
AFIX  43
H7    2    0.940208    0.784563    0.705236    11.00000   -1.20000
AFIX   0
C8    1    0.786862    0.639390    0.671380    11.00000    0.02028    0.03034 =
         0.01985    0.00091    0.00083    0.00159
C9    1    0.863910    0.575570    0.568923    11.00000    0.01999    0.03801 =
         0.02273   -0.00427    0.00125    0.00105
C10   1    0.251992    0.902283    0.509648    11.00000    0.05888    0.01802 =
         0.02418    0.00188    0.01145    0.00570
AFIX  23
H10A  2    0.306380    0.950117    0.579607    11.00000   -1.20000
H10B  2    0.142787    0.920630    0.508565    11.00000   -1.20000
AFIX   0
C11   1    0.308839    0.942427    0.386590    11.00000    0.04592    0.01809 =
         0.02563    0.00410    0.00957    0.00029
AFIX  13
H11   2    0.306979    1.038342    0.380478    11.00000   -1.20000
AFIX   0
C12   1    0.467014    0.895499    0.373470    11.00000    0.03811    0.02712 =
         0.03486    0.01365    0.00588   -0.00552
C13   1    0.598372    0.910498    0.452792    11.00000    0.05268    0.04376 =
         0.04350    0.01964   -0.00360   -0.01632
AFIX  43
H13   2    0.599629    0.961758    0.525735    11.00000   -1.20000
AFIX   0
C14   1    0.729346    0.847711    0.422102    11.00000    0.03552    0.06726 =
         0.07186    0.04241   -0.00439   -0.01388
AFIX  43
H14   2    0.820392    0.857335    0.475050    11.00000   -1.20000
AFIX   0
C15   1    0.728832    0.772317    0.316746    11.00000    0.04129    0.06165 =
         0.06801    0.03008    0.01874    0.00670
AFIX  43
H15   2    0.818899    0.730139    0.299064    11.00000   -1.20000
AFIX   0
C16   1    0.599498    0.757482    0.237004    11.00000    0.04255    0.04637 =
         0.05240    0.01778    0.02282    0.01006
AFIX  43
H16   2    0.599208    0.705785    0.164421    11.00000   -1.20000
AFIX   0
C17   1    0.468764    0.820388    0.265572    11.00000    0.03922    0.02784 =
         0.03564    0.01138    0.01511    0.00070
C18   1    0.316001    0.818194    0.200478    11.00000    0.04015    0.02144 =
         0.02573    0.00632    0.01369    0.00251
C19   1    0.259143    0.761824    0.088107    11.00000    0.06144    0.02681 =
         0.02958    0.00001    0.01840    0.00202
AFIX  43
H19   2    0.323909    0.715921    0.038956    11.00000   -1.20000
AFIX   0
C20   1    0.107424    0.773857    0.049607    11.00000    0.06122    0.04137 =
         0.03047    0.00182   -0.00158   -0.00936
AFIX  43
H20   2    0.067379    0.735637   -0.026521    11.00000   -1.20000
AFIX   0
C21   1    0.013336    0.840870    0.120631    11.00000    0.04243    0.05080 =
         0.03678    0.00896   -0.00007   -0.00462
AFIX  43
H21   2   -0.090997    0.847997    0.093115    11.00000   -1.20000
AFIX   0
C22   1    0.069335    0.897840    0.231572    11.00000    0.03920    0.03503 =
         0.03304    0.00765    0.01203    0.00476
AFIX  43
H22   2    0.004092    0.944409    0.279767    11.00000   -1.20000
AFIX   0
C23   1    0.221016    0.886380    0.271621    11.00000    0.03934    0.01809 =
         0.02154    0.00520    0.01110    0.00129
N1    3    0.326155    0.597466    0.645205    11.00000    0.02444    0.02272 =
         0.01427    0.00141    0.00420    0.00393
H1    2    0.357052    0.561488    0.582783    11.00000    0.02923
N2    3    0.340977    0.536971    0.760679    11.00000    0.02224    0.02346 =
         0.01530    0.00423    0.00392   -0.00073
N3    3    0.659920    0.583742    0.700816    11.00000    0.02109    0.02614 =
         0.01649    0.00088    0.00212    0.00120
O1    4    0.279649    0.765592    0.523928    11.00000    0.03738    0.01683 =
         0.01745    0.00060    0.00549    0.00022
O2    4    0.245696    0.782743    0.729393    11.00000    0.04147    0.02372 =
         0.01960   -0.00320    0.00910    0.00184
O3    4    0.470911    0.537018    0.952287    11.00000    0.02609    0.03261 =
         0.01723    0.00424    0.00382   -0.00003
O4    4    0.787130    0.481932    0.507788    11.00000    0.02618    0.04788 =
         0.03719   -0.01732    0.01031   -0.00450
H4    2    0.687674    0.477783    0.532510    11.00000    0.05986
O5    4    0.986773    0.606966    0.543493    11.00000    0.02107    0.06537 =
         0.03778   -0.01057    0.00939   -0.00614
HKLF 4


REM  zv540_0m_a.res in Pc
REM wR2 = 0.082719, GooF = S = 1.04180, Restrained GooF = 1.04155 for all data
REM R1 = 0.034798 for 4118 Fo > 4sig(Fo) and 0.039443 for all 4460 data
REM 289 parameters refined using 2 restraints

END

WGHT      0.0340      0.1700

REM Instructions for potential hydrogen bonds
EQIV $1 x, -y+1, z+1/2
HTAB C2 O1_$1
EQIV $2 x, -y+2, z-1/2
HTAB C11 O2_$2
HTAB N1 O3_$3
HTAB O4 N3
HTAB O4 O3_$3

REM Highest difference peak  0.152,  deepest hole -0.175,  1-sigma level  0.041
Q1    1   0.3498  0.3441  0.8999  11.00000  0.05    0.15
Q2    1   0.8396  0.6004  0.6387  11.00000  0.05    0.15
Q3    1   0.8399  1.0033  0.8503  11.00000  0.05    0.15
Q4    1   0.5191  0.6119  0.8067  11.00000  0.05    0.14
Q5    1   0.2793  0.8804  0.7390  11.00000  0.05    0.14
Q6    1   0.1834  0.3380  0.8250  11.00000  0.05    0.14
Q7    1   0.8909  0.3350  0.5267  11.00000  0.05    0.14
Q8    1   0.2249  0.3733  0.6574  11.00000  0.05    0.14
Q9    1   0.7231  0.9122  0.4884  11.00000  0.05    0.14
Q10   1   0.1603  0.3968  0.7237  11.00000  0.05    0.13
Q11   1   0.3607  0.9966  0.6473  11.00000  0.05    0.13
Q12   1   0.5469  0.9957  0.6980  11.00000  0.05    0.13
Q13   1   0.5643  0.9703  0.5181  11.00000  0.05    0.13
Q14   1   0.7106  0.9838  0.2865  11.00000  0.05    0.13
Q15   1   0.6496  0.9341  0.7908  11.00000  0.05    0.13
Q16   1   0.2066  0.3091  0.7181  11.00000  0.05    0.12
Q17   1   0.5732  0.6564  0.3593  11.00000  0.05    0.12
Q18   1   0.5368  0.6514  0.1922  11.00000  0.05    0.12
Q19   1   0.7272  0.6531  0.4802  11.00000  0.05    0.12
Q20   1   0.3411  0.4081  0.6941  11.00000  0.05    0.12
;
_shelx_res_checksum              36800
####################################################################### 
# 
# This file contains crystal structure data downloaded from the 
# Cambridge Structural Database (CSD) hosted by the Cambridge 
# Crystallographic Data Centre (CCDC).
# 
# Full information about CCDC data access policies and citation 
# guidelines are available at http://www.ccdc.cam.ac.uk/access/V1 
# 
# Audit and citation data items may have been added by the CCDC. 
# Please retain this information to preserve the provenance of 
# this file and to allow appropriate attribution of the data. 
# 
#######################################################################

data_jw218_sq
_database_code_depnum_ccdc_archive 'CCDC 2286782'
loop_
_audit_author_name
_audit_author_address
'Pradeep Mandal'
;Ludwig Maximilians University Munich
Germany
;
_audit_update_record             
;
2023-08-04 deposited with the CCDC.	2026-06-04 downloaded from the CCDC.
;
# start Validation Reply Form
_vrf_THETM01_jw218_sq            
;
PROBLEM: The value of sine(theta_max)/wavelength is less than 0.550
RESPONSE: This is due to the characteristics of the crystals, i.e. large volume fractions of disordered solvent molecules, weak diffraction intensity, incompleteness of the data and moderate resolution.
;
_vrf_PLAT082_jw218_sq            
;
PROBLEM: High R1 Value ..................................       0.24 Report
RESPONSE: This is due to the characteristics of the crystals, i.e. large volume fractions of disordered solvent molecules, weak diffraction intensity, incompleteness of the data and moderate resolution.
;
_vrf_PLAT084_jw218_sq            
;
PROBLEM: High wR2 Value (i.e. > 0.25) ...................       0.61 Report
RESPONSE: This is due to the characteristics of the crystals, i.e. large volume fractions of disordered solvent molecules, weak diffraction intensity, incompleteness of the data and moderate resolution.
;
_vrf_PLAT410_jw218_sq            
;
PROBLEM: Short Intra H...H Contact  H49D     ..H329     .       1.75 Ang.
RESPONSE: Large structure with disorder and weak diffraction data.
;
_vrf_PLAT412_jw218_sq            
;
PROBLEM: Short Intra XH3 .. XHn     H49B     ..H264     .       1.47 Ang.
RESPONSE: Large structure with disorder and weak diffraction data.
;
_vrf_PLAT602_jw218_sq            
;
PROBLEM: Solvent Accessible VOID(S) in Structure ........          ! Check
RESPONSE: This is due to the characteristics of the crystals, i.e. large volume fractions of disordered solvent molecules, weak diffraction intensity, incompleteness of the data and moderate resolution. SQUEEZE protocol was implemented.
;
_vrf_PLAT005_jw218_sq            
;
PROBLEM: No Embedded Refinement Details Found  in the CIF     Please Do !
RESPONSE: Res file is embedded.
;
_vrf_PLAT241_jw218_sq            
;
PROBLEM: High   'MainMol' Ueq as Compared to Neighbors of       O351 Check
RESPONSE: This is due to the characteristics of the crystals, i.e. large volume fractions of disordered solvent molecules, weak diffraction intensity, incompleteness of the data and moderate resolution.
;
_vrf_PLAT241_jw218_sq_2          
;
PROBLEM: High   'MainMol' Ueq as Compared to Neighbors of         O9 Check
RESPONSE: This is due to the characteristics of the crystals, i.e. large volume fractions of disordered solvent molecules, weak diffraction intensity, incompleteness of the data and moderate resolution.
;
_vrf_PLAT241_jw218_sq_3          
;
PROBLEM: High   'MainMol' Ueq as Compared to Neighbors of       O354 Check
RESPONSE: This is due to the characteristics of the crystals, i.e. large volume fractions of disordered solvent molecules, weak diffraction intensity, incompleteness of the data and moderate resolution.
;
_vrf_PLAT241_jw218_sq_4          
;
PROBLEM: High   'MainMol' Ueq as Compared to Neighbors of       O356 Check
RESPONSE: This is due to the characteristics of the crystals, i.e. large volume fractions of disordered solvent molecules, weak diffraction intensity, incompleteness of the data and moderate resolution.
;
_vrf_PLAT241_jw218_sq_5          
;
PROBLEM: High   'MainMol' Ueq as Compared to Neighbors of       O408 Check
RESPONSE: This is due to the characteristics of the crystals, i.e. large volume fractions of disordered solvent molecules, weak diffraction intensity, incompleteness of the data and moderate resolution.
;
_vrf_PLAT241_jw218_sq_6          
;
PROBLEM: High   'MainMol' Ueq as Compared to Neighbors of       O413 Check
RESPONSE: This is due to the characteristics of the crystals, i.e. large volume fractions of disordered solvent molecules, weak diffraction intensity, incompleteness of the data and moderate resolution.
;
_vrf_PLAT241_jw218_sq_7          
;
PROBLEM: High   'MainMol' Ueq as Compared to Neighbors of       O033 Check
RESPONSE: This is due to the characteristics of the crystals, i.e. large volume fractions of disordered solvent molecules, weak diffraction intensity, incompleteness of the data and moderate resolution.
;
_vrf_PLAT241_jw218_sq_8          
;
PROBLEM: High   'MainMol' Ueq as Compared to Neighbors of       O177 Check
RESPONSE: This is due to the characteristics of the crystals, i.e. large volume fractions of disordered solvent molecules, weak diffraction intensity, incompleteness of the data and moderate resolution.
;
_vrf_PLAT241_jw218_sq_9          
;
PROBLEM: High   'MainMol' Ueq as Compared to Neighbors of       O192 Check
RESPONSE: This is due to the characteristics of the crystals, i.e. large volume fractions of disordered solvent molecules, weak diffraction intensity, incompleteness of the data and moderate resolution.
;
_vrf_PLAT241_jw218_sq_10         
;
PROBLEM: High   'MainMol' Ueq as Compared to Neighbors of       N366 Check
RESPONSE: This is due to the characteristics of the crystals, i.e. large volume fractions of disordered solvent molecules, weak diffraction intensity, incompleteness of the data and moderate resolution.
;
_vrf_PLAT242_jw218_sq            
;
PROBLEM: Low    'MainMol' Ueq as Compared to Neighbors of       C138 Check
RESPONSE: This is due to the characteristics of the crystals, i.e. large volume fractions of disordered solvent molecules, weak diffraction intensity, incompleteness of the data and moderate resolution.
;
_vrf_PLAT242_jw218_sq_2          
;
PROBLEM: Low    'MainMol' Ueq as Compared to Neighbors of       N149 Check
RESPONSE: This is due to the characteristics of the crystals, i.e. large volume fractions of disordered solvent molecules, weak diffraction intensity, incompleteness of the data and moderate resolution.
;
_vrf_PLAT242_jw218_sq_3          
;
PROBLEM: Low    'MainMol' Ueq as Compared to Neighbors of         C9 Check
RESPONSE: This is due to the characteristics of the crystals, i.e. large volume fractions of disordered solvent molecules, weak diffraction intensity, incompleteness of the data and moderate resolution.
;
_vrf_PLAT242_jw218_sq_4          
;
PROBLEM: Low    'MainMol' Ueq as Compared to Neighbors of        C84 Check
RESPONSE: This is due to the characteristics of the crystals, i.e. large volume fractions of disordered solvent molecules, weak diffraction intensity, incompleteness of the data and moderate resolution.
;
_vrf_PLAT242_jw218_sq_5          
;
PROBLEM: Low    'MainMol' Ueq as Compared to Neighbors of        C96 Check
RESPONSE: This is due to the characteristics of the crystals, i.e. large volume fractions of disordered solvent molecules, weak diffraction intensity, incompleteness of the data and moderate resolution.
;
_vrf_PLAT242_jw218_sq_6          
;
PROBLEM: Low    'MainMol' Ueq as Compared to Neighbors of       C126 Check
RESPONSE: This is due to the characteristics of the crystals, i.e. large volume fractions of disordered solvent molecules, weak diffraction intensity, incompleteness of the data and moderate resolution.
;
_vrf_PLAT242_jw218_sq_7          
;
PROBLEM: Low    'MainMol' Ueq as Compared to Neighbors of       C475 Check
RESPONSE: This is due to the characteristics of the crystals, i.e. large volume fractions of disordered solvent molecules, weak diffraction intensity, incompleteness of the data and moderate resolution.
;
_vrf_PLAT242_jw218_sq_8          
;
PROBLEM: Low    'MainMol' Ueq as Compared to Neighbors of       C511 Check
RESPONSE: This is due to the characteristics of the crystals, i.e. large volume fractions of disordered solvent molecules, weak diffraction intensity, incompleteness of the data and moderate resolution.
;
_vrf_PLAT242_jw218_sq_9          
;
PROBLEM: Low    'MainMol' Ueq as Compared to Neighbors of        C64 Check
RESPONSE: This is due to the characteristics of the crystals, i.e. large volume fractions of disordered solvent molecules, weak diffraction intensity, incompleteness of the data and moderate resolution.
;
_vrf_PLAT242_jw218_sq_10         
;
PROBLEM: Low    'MainMol' Ueq as Compared to Neighbors of       N112 Check
RESPONSE: This is due to the characteristics of the crystals, i.e. large volume fractions of disordered solvent molecules, weak diffraction intensity, incompleteness of the data and moderate resolution.
;
_vrf_PLAT242_jw218_sq_11         
;
PROBLEM: Low    'MainMol' Ueq as Compared to Neighbors of        C43 Check
RESPONSE: This is due to the characteristics of the crystals, i.e. large volume fractions of disordered solvent molecules, weak diffraction intensity, incompleteness of the data and moderate resolution.
;
_vrf_PLAT242_jw218_sq_12         
;
PROBLEM: Low    'MainMol' Ueq as Compared to Neighbors of        C65 Check
RESPONSE: This is due to the characteristics of the crystals, i.e. large volume fractions of disordered solvent molecules, weak diffraction intensity, incompleteness of the data and moderate resolution.
;
_vrf_PLAT242_jw218_sq_13         
;
PROBLEM: Low    'MainMol' Ueq as Compared to Neighbors of       C448 Check
RESPONSE: This is due to the characteristics of the crystals, i.e. large volume fractions of disordered solvent molecules, weak diffraction intensity, incompleteness of the data and moderate resolution.
;
_vrf_PLAT306_jw218_sq            
;
PROBLEM: Isolated Oxygen Atom (H-atoms Missing ?) .......       O215 Check
RESPONSE: Dummy O atoms were introduced into refinement.
;
_vrf_PLAT306_jw218_sq_2          
;
PROBLEM: Isolated Oxygen Atom (H-atoms Missing ?) .......       O406 Check
RESPONSE: Dummy O atoms were introduced into refinement.
;
_vrf_PLAT306_jw218_sq_3          
;
PROBLEM: Isolated Oxygen Atom (H-atoms Missing ?) .......       O425 Check
RESPONSE: Dummy O atoms were introduced into refinement.
;
_vrf_PLAT340_jw218_sq            
;
PROBLEM: Low Bond Precision on  C-C Bonds ...............    0.01624 Ang.
RESPONSE: This is due to the characteristics of the crystals, i.e. large volume fractions of disordered solvent molecules, weak diffraction intensity, incompleteness of the data and moderate resolution.
;
_vrf_PLAT411_jw218_sq            
;
PROBLEM: Short Inter H...H Contact  H11B     ..H8AA     .       1.97 Ang.
RESPONSE: This is due to the characteristics of the crystals, i.e. large volume fractions of disordered solvent molecules, weak diffraction intensity, incompleteness of the data and moderate resolution.
;
_vrf_PLAT411_jw218_sq_2          
;
PROBLEM: Short Inter H...H Contact  H48D     ..H417     .       1.99 Ang.
RESPONSE: This is due to the characteristics of the crystals, i.e. large volume fractions of disordered solvent molecules, weak diffraction intensity, incompleteness of the data and moderate resolution.
;
_vrf_PLAT411_jw218_sq_3          
;
PROBLEM: Short Inter H...H Contact  H139     ..H139     .       1.87 Ang.
RESPONSE: This is due to the characteristics of the crystals, i.e. large volume fractions of disordered solvent molecules, weak diffraction intensity, incompleteness of the data and moderate resolution.
;
_vrf_PLAT412_jw218_sq_2          
;
PROBLEM: Short Intra XH3 .. XHn     H61B     ..H319     .       1.71 Ang.
RESPONSE: This is due to the characteristics of the crystals, i.e. large volume fractions of disordered solvent molecules, weak diffraction intensity, incompleteness of the data and moderate resolution.
;
_vrf_PLAT430_jw218_sq            
;
PROBLEM: Short Inter D...A Contact  O020     ..O406     .       2.69 Ang.
RESPONSE: This is due to the characteristics of the crystals, i.e. large volume fractions of disordered solvent molecules, weak diffraction intensity, incompleteness of the data and moderate resolution.
;
_vrf_PLAT964_jw218_sq            
;
PROBLEM: SHELXL WEIGHT Par. Values in CIF & RES Differ ..     Please Check
RESPONSE: This alert was checked. 
;
# Added during the CSD deposition process: Friday 04 August 2023 12:38 PM
# end Validation Reply Form


_audit_creation_method           SHELXL-2018/3

_shelx_SHELXL_version_number     2018/3
_chemical_name_systematic        JWU218
_chemical_name_common            ?
_chemical_melting_point          ?
_chemical_formula_moiety         
'0.13(C176 H148 Mg2 N34 O58), 0.25(C88 H73 N17 O25), 0.25(C87 H71 Mg0.5 N17 O27.5), 0.25(C83 H61 N17 O23), 0.75(O)'
_chemical_formula_sum            'C86.50 H69.75 Mg0.38 N17 O26.88'
_chemical_formula_weight         1786.46

loop_
_atom_type_symbol
_atom_type_description
_atom_type_scat_dispersion_real
_atom_type_scat_dispersion_imag
_atom_type_scat_source
C C 0.0060 0.0030 'International Tables Vol C Tables 4.2.6.8 and 6.1.1.4'
H H 0.0000 0.0000 'International Tables Vol C Tables 4.2.6.8 and 6.1.1.4'
Mg Mg 0.0486 0.0363 'International Tables Vol C Tables 4.2.6.8 and 6.1.1.4'
N N 0.0110 0.0050 'International Tables Vol C Tables 4.2.6.8 and 6.1.1.4'
O O 0.0180 0.0100 'International Tables Vol C Tables 4.2.6.8 and 6.1.1.4'


_space_group_crystal_system      orthorhombic
_space_group_IT_number           56
_space_group_name_H-M_alt        'P b n b'
_space_group_name_Hall           '-P 2bc 2ab'

_shelx_space_group_comment       
;
The symmetry employed for this shelxl refinement is uniquely defined
by the following loop, which should always be used as a source of
symmetry information in preference to the above space-group names.
They are only intended as comments.
;

loop_
_space_group_symop_operation_xyz
'x, y, z'
'-x, -y+1/2, z+1/2'
'x+1/2, -y+1/2, -z'
'-x+1/2, y, -z+1/2'
'-x, -y, -z'
'x, y-1/2, -z-1/2'
'-x-1/2, y-1/2, z'
'x-1/2, -y, z-1/2'

_cell_length_a                   34.10(6)
_cell_length_b                   44.70(5)
_cell_length_c                   58.87(9)
_cell_angle_alpha                90
_cell_angle_beta                 90
_cell_angle_gamma                90
_cell_volume                     89724(232)
_cell_formula_units_Z            32
_cell_measurement_temperature    100(2)
_cell_measurement_reflns_used    40953
_cell_measurement_theta_min      0.8
_cell_measurement_theta_max      25.0

_exptl_crystal_description       Blocks
_exptl_crystal_colour            Yellow
_exptl_crystal_density_meas      ?
_exptl_crystal_density_method    ?
_exptl_crystal_density_diffrn    1.058
_exptl_crystal_F_000             29672
_exptl_transmission_factor_min   ?
_exptl_transmission_factor_max   ?
_exptl_crystal_size_max          0.150
_exptl_crystal_size_mid          0.050
_exptl_crystal_size_min          0.020
_exptl_absorpt_coefficient_mu    0.135
_shelx_estimated_absorpt_T_min   ?
_shelx_estimated_absorpt_T_max   ?
_exptl_absorpt_correction_type   ?
_exptl_absorpt_correction_T_min  ?
_exptl_absorpt_correction_T_max  ?
_exptl_absorpt_process_details   none
_exptl_absorpt_special_details   ?
_diffrn_ambient_temperature      100(2)
_diffrn_radiation_wavelength     0.87312
_diffrn_radiation_type           Synchrotron
_diffrn_source                   'ID30b, ESRF, Grenoble'
_diffrn_measurement_device_type  MD2-S
_diffrn_measurement_method       '\w scans'
_diffrn_detector_area_resol_mean ?
_diffrn_reflns_number            473218
_diffrn_reflns_av_unetI/netI     0.0580
_diffrn_reflns_av_R_equivalents  0.1522
_diffrn_reflns_limit_h_min       -32
_diffrn_reflns_limit_h_max       32
_diffrn_reflns_limit_k_min       -42
_diffrn_reflns_limit_k_max       43
_diffrn_reflns_limit_l_min       -56
_diffrn_reflns_limit_l_max       56
_diffrn_reflns_theta_min         0.848
_diffrn_reflns_theta_max         24.978
_diffrn_reflns_theta_full        24.978
_diffrn_measured_fraction_theta_max 0.963
_diffrn_measured_fraction_theta_full 0.963
_diffrn_reflns_Laue_measured_fraction_max 0.963
_diffrn_reflns_Laue_measured_fraction_full 0.963
_diffrn_reflns_point_group_measured_fraction_max 0.963
_diffrn_reflns_point_group_measured_fraction_full 0.963
_reflns_number_total             40953
_reflns_number_gt                21373
_reflns_threshold_expression     'I > 2\s(I)'
_reflns_Friedel_coverage         0.000
_reflns_Friedel_fraction_max     .
_reflns_Friedel_fraction_full    .

_reflns_special_details          
;
 Reflections were merged by SHELXL according to the crystal
 class for the calculation of statistics and refinement.
 
 Structure factors included contributions from the .fab file.
 
 _reflns_Friedel_fraction is defined as the number of unique
 Friedel pairs measured divided by the number that would be
 possible theoretically, ignoring centric projections and
 systematic absences.
;

_computing_data_collection       MxCUBE
_computing_cell_refinement       'XDS (Kabsch, 2010)'
_computing_data_reduction        'XDS (Kabsch, 2010)'
_computing_structure_solution    'ShelXD (Sheldrick, 2008)'
_computing_structure_refinement  'SHELXL-2018/3 (Sheldrick, 2018)'
_computing_molecular_graphics    'Olex2 (Dolomanov et al., 2009)'
_computing_publication_material  'Olex2 (Dolomanov et al., 2009)'
_refine_special_details          SQUEEZE,SQUEEZE
_refine_ls_structure_factor_coef Fsqd
_refine_ls_matrix_type           full
_refine_ls_weighting_scheme      calc
_refine_ls_weighting_details     
'w=1/[\s^2^(Fo^2^)+(0.2000P)^2^] where P=(Fo^2^+2Fc^2^)/3'
_atom_sites_solution_primary     ?
_atom_sites_solution_secondary   ?
_atom_sites_solution_hydrogens   geom
_refine_ls_hydrogen_treatment    constr
_refine_ls_extinction_method     none
_refine_ls_extinction_coef       .
_refine_ls_number_reflns         40953
_refine_ls_number_parameters     2622
_refine_ls_number_restraints     172
_refine_ls_R_factor_all          0.2980
_refine_ls_R_factor_gt           0.2436
_refine_ls_wR_factor_ref         0.6144
_refine_ls_wR_factor_gt          0.5669
_refine_ls_goodness_of_fit_ref   2.352
_refine_ls_restrained_S_all      2.366
_refine_ls_shift/su_max          0.001
_refine_ls_shift/su_mean         0.000

loop_
_atom_site_label
_atom_site_type_symbol
_atom_site_fract_x
_atom_site_fract_y
_atom_site_fract_z
_atom_site_U_iso_or_equiv
_atom_site_adp_type
_atom_site_occupancy
_atom_site_site_symmetry_order
_atom_site_calc_flag
_atom_site_refinement_flags_posn
_atom_site_refinement_flags_adp
_atom_site_refinement_flags_occupancy
_atom_site_disorder_assembly
_atom_site_disorder_group
Mg00 Mg -0.1377(2) 0.56823(14) 0.48582(9) 0.164(2) Uani 1 1 d . . . . .
N002 N -0.3724(5) 0.4834(2) 0.58516(18) 0.106(4) Uani 1 1 d . . . . .
H002 H -0.386965 0.481987 0.597458 0.127 Uiso 1 1 calc R U . . .
N003 N -0.0829(3) 0.5070(2) 0.6494(2) 0.106(3) Uani 1 1 d . . . . .
H003 H -0.057202 0.508168 0.650349 0.127 Uiso 1 1 calc R U . . .
O004 O -0.2503(4) 0.4769(2) 0.65494(16) 0.122(3) Uani 1 1 d . . . . .
O005 O -0.1306(4) 0.5052(2) 0.62187(16) 0.111(3) Uani 1 1 d . . . . .
N006 N 0.0352(3) 0.48211(19) 0.6772(2) 0.099(3) Uani 1 1 d . . . . .
H006 H 0.014538 0.480731 0.668259 0.119 Uiso 1 1 calc R U . . .
O011 O -0.0911(4) 0.4773(2) 0.74893(19) 0.134(4) Uani 1 1 d . . . . .
N012 N -0.4491(4) 0.5438(2) 0.5859(2) 0.113(4) Uani 1 1 d . . . . .
H012 H -0.437662 0.541690 0.599154 0.135 Uiso 1 1 calc R U . . .
N013 N -0.0519(4) 0.5924(2) 0.6587(2) 0.109(3) Uani 1 1 d . . . . .
H013 H -0.031689 0.604661 0.659411 0.131 Uiso 1 1 calc R U . . .
O015 O 0.1004(4) 0.5545(2) 0.64112(17) 0.124(3) Uani 1 1 d . . . . .
N016 N 0.0134(3) 0.56070(17) 0.67207(14) 0.116(4) Uani 1 1 d G . . . .
C158 C -0.0023(2) 0.56645(19) 0.69341(17) 0.125(2) Uani 1 1 d G . . . .
C162 C 0.0224(3) 0.5696(2) 0.71207(13) 0.125(2) Uani 1 1 d G . . . .
H162 H 0.011620 0.573517 0.726661 0.150 Uiso 1 1 calc R U . . .
C333 C 0.0627(3) 0.56698(19) 0.70939(14) 0.125(2) Uani 1 1 d G . . . .
H333 H 0.079563 0.569123 0.722144 0.150 Uiso 1 1 calc R U . . .
C194 C 0.0784(2) 0.5612(2) 0.68805(18) 0.125(2) Uani 1 1 d G . . . .
H194 H 0.106029 0.559446 0.686211 0.150 Uiso 1 1 calc R U . . .
C132 C 0.0538(3) 0.55809(19) 0.66938(13) 0.125(2) Uani 1 1 d G . . . .
O017 O -0.2556(3) 0.9530(2) 0.5085(2) 0.124(3) Uani 1 1 d . . . . .
O018 O -0.5222(4) 0.4721(2) 0.52926(17) 0.129(3) Uani 1 1 d . . . . .
N019 N -0.1425(4) 0.9085(2) 0.5798(2) 0.107(3) Uani 1 1 d . . . . .
H019 H -0.167935 0.908216 0.577163 0.129 Uiso 1 1 calc R U . . .
O020 O -0.4341(3) 0.5584(2) 0.54883(19) 0.115(3) Uani 1 1 d . . . . .
O021 O -0.3093(3) 0.4867(2) 0.57515(17) 0.115(3) Uani 1 1 d . . . . .
N022 N 0.0383(4) 0.5423(2) 0.63323(19) 0.112(3) Uani 1 1 d . . . . .
H022 H 0.015947 0.540717 0.640604 0.134 Uiso 1 1 calc R U . . .
N024 N -0.2499(4) 0.9480(2) 0.5463(3) 0.112(4) Uani 1 1 d . . . . .
H024 H -0.235704 0.941032 0.557596 0.135 Uiso 1 1 calc R U . . .
N027 N -0.0363(4) 0.4402(2) 0.6175(2) 0.109(3) Uani 1 1 d . . . . .
H027 H -0.036249 0.448587 0.631056 0.130 Uiso 1 1 calc R U . . .
O028 O 0.1345(3) 0.4674(2) 0.59498(15) 0.131(3) Uani 1 1 d D . . . .
O030 O 0.0505(4) 0.4853(2) 0.71541(19) 0.130(3) Uani 1 1 d . . . . .
N031 N -0.4205(5) 0.5055(2) 0.6546(2) 0.123(4) Uani 1 1 d . . . . .
H031 H -0.418429 0.506379 0.639697 0.147 Uiso 1 1 calc R U . . .
O032 O -0.5393(4) 0.4440(2) 0.61227(19) 0.131(4) Uani 1 1 d . . . . .
O033 O -0.2798(5) 0.6398(4) 0.5350(2) 0.230(4) Uani 1 1 d D . . . .
N035 N -0.3798(4) 0.56121(17) 0.6018(2) 0.105(3) Uani 1 1 d G . . . .
C137 C -0.3845(3) 0.56005(19) 0.5783(2) 0.119(5) Uani 1 1 d DG . . . .
C072 C -0.3522(5) 0.5636(2) 0.56418(16) 0.120(5) Uani 1 1 d G . . . .
H072 H -0.355360 0.562790 0.548156 0.144 Uiso 1 1 calc R U . . .
C167 C -0.3152(4) 0.56828(19) 0.5735(3) 0.139(6) Uani 1 1 d G . . . .
H167 H -0.293129 0.570693 0.563807 0.167 Uiso 1 1 calc R U . . .
C373 C -0.3106(3) 0.56944(19) 0.5969(3) 0.133(6) Uani 1 1 d G . . . .
H373 H -0.285297 0.572650 0.603270 0.159 Uiso 1 1 calc R U . . .
C118 C -0.3429(5) 0.56591(19) 0.61106(17) 0.119(5) Uani 1 1 d DG . . . .
O036 O -0.0073(4) 0.4388(3) 0.5825(3) 0.186(4) Uani 1 1 d . . . . .
O037 O -0.0987(4) 0.5755(2) 0.63450(17) 0.124(3) Uani 1 1 d . . . . .
C042 C -0.3943(2) 0.48261(15) 0.56346(16) 0.108(5) Uani 1 1 d G . . . .
C049 C -0.3785(3) 0.49042(16) 0.5425(2) 0.102(4) Uani 1 1 d G . . . .
H049 H -0.351442 0.495246 0.541277 0.122 Uiso 1 1 calc R U . . .
C106 C -0.4023(4) 0.49118(16) 0.52335(15) 0.111(4) Uani 1 1 d G . . . .
H106 H -0.391548 0.496517 0.509033 0.133 Uiso 1 1 calc R U . . .
C124 C -0.4419(3) 0.48412(17) 0.52516(11) 0.128(5) Uani 1 1 d G . . . .
H124 H -0.458183 0.484637 0.512065 0.153 Uiso 1 1 calc R U . . .
C099 C -0.4577(2) 0.47631(12) 0.54611(11) 0.112(4) Uani 1 1 d G . . . .
C034 C -0.4338(2) 0.47555(10) 0.56526(11) 0.104(4) Uani 1 1 d G . . . .
N010 N -0.4496(3) 0.46774(14) 0.58622(11) 0.095(3) Uani 1 1 d G . . . .
C113 C -0.4892(3) 0.46069(14) 0.58802(16) 0.114(5) Uani 1 1 d DG . . . .
C105 C -0.5130(2) 0.46144(16) 0.5689(2) 0.120(5) Uani 1 1 d G . . . .
H105 H -0.540053 0.456618 0.570096 0.144 Uiso 1 1 calc R U . . .
C129 C -0.4972(2) 0.46925(17) 0.54791(17) 0.116(5) Uani 1 1 d G . . . .
N043 N 0.0980(5) 0.3431(3) 0.7007(3) 0.154(5) Uani 1 1 d . . . . .
H043 H 0.078364 0.347023 0.709991 0.185 Uiso 1 1 calc R U . . .
N044 N -0.1715(5) 0.8471(3) 0.5435(2) 0.134(4) Uani 1 1 d . . . . .
H044 H -0.185385 0.850813 0.555738 0.161 Uiso 1 1 calc R U . . .
N045 N -0.3536(4) 0.6542(3) 0.6262(2) 0.117(4) Uani 1 1 d . . . . .
H045 H -0.376599 0.653898 0.619398 0.140 Uiso 1 1 calc R U . . .
O046 O -0.0999(4) 0.9091(2) 0.6082(2) 0.132(4) Uani 1 1 d . . . . .
O047 O -0.0596(3) 0.5620(2) 0.71430(15) 0.137(4) Uani 1 1 d . . . . .
O048 O -0.4436(3) 0.5720(2) 0.66759(19) 0.126(3) Uani 1 1 d . . . . .
O050 O -0.0797(6) 0.2320(5) 0.7112(4) 0.255(5) Uani 1 1 d . . . . .
O051 O -0.3058(3) 0.5604(2) 0.6439(2) 0.135(4) Uani 1 1 d . . . . .
N052 N -0.0665(4) 0.5806(3) 0.6792(2) 0.119(4) Uani 1 1 d . . . . .
C053 C 0.0698(2) 0.48165(16) 0.66592(9) 0.1154(14) Uani 1 1 d G . . . .
C058 C 0.1052(3) 0.49020(17) 0.67561(10) 0.1154(14) Uani 1 1 d G . . . .
H058 H 0.106292 0.495639 0.691197 0.139 Uiso 1 1 calc R U . . .
C086 C 0.1391(2) 0.49077(17) 0.66249(12) 0.1154(14) Uani 1 1 d G . . . .
H086 H 0.163341 0.496611 0.669112 0.139 Uiso 1 1 calc R U . . .
C155 C 0.13755(16) 0.48281(17) 0.63968(12) 0.1154(14) Uani 1 1 d G . . . .
H155 H 0.160708 0.483205 0.630717 0.139 Uiso 1 1 calc R U . . .
C038 C 0.10210(16) 0.47427(12) 0.63000(9) 0.1154(14) Uani 1 1 d G . . . .
C039 C 0.06821(16) 0.47369(11) 0.64311(9) 0.1154(14) Uani 1 1 d G . . . .
N008 N 0.03275(16) 0.46515(15) 0.63343(12) 0.112(3) Uani 1 1 d G . . . .
C185 C 0.0312(2) 0.45719(16) 0.61062(12) 0.1154(14) Uani 1 1 d G . . . .
C075 C 0.0651(2) 0.45776(17) 0.59750(10) 0.1154(14) Uani 1 1 d G . . . .
H075 H 0.064007 0.452321 0.581914 0.139 Uiso 1 1 calc R U . . .
C107 C 0.1005(2) 0.46631(17) 0.60719(9) 0.1154(14) Uani 1 1 d DG . . . .
O054 O 0.0191(5) 0.3151(3) 0.7710(2) 0.170(6) Uani 1 1 d . . . . .
C059 C -0.4887(2) 0.53678(17) 0.58566(13) 0.140(2) Uani 1 1 d G . . . .
C226 C -0.5149(3) 0.54124(18) 0.56786(12) 0.140(2) Uani 1 1 d G . . . .
H226 H -0.505419 0.547272 0.553384 0.168 Uiso 1 1 calc R U . . .
C300 C -0.5548(3) 0.53687(18) 0.57124(13) 0.140(2) Uani 1 1 d G . . . .
H300 H -0.572657 0.539925 0.559073 0.168 Uiso 1 1 calc R U . . .
C372 C -0.5686(2) 0.52805(17) 0.59242(15) 0.140(2) Uani 1 1 d G . . . .
H372 H -0.595899 0.525064 0.594732 0.168 Uiso 1 1 calc R U . . .
C236 C -0.54247(18) 0.52358(12) 0.61022(12) 0.140(2) Uani 1 1 d G . . . .
C169 C -0.50253(18) 0.52795(11) 0.60685(12) 0.140(2) Uani 1 1 d G . . . .
N025 N -0.4764(2) 0.52349(16) 0.62465(14) 0.113(3) Uani 1 1 d G . . . .
C248 C -0.4902(3) 0.51466(17) 0.64583(13) 0.140(2) Uani 1 1 d DG . . . .
C328 C -0.5301(3) 0.51030(18) 0.64921(12) 0.140(2) Uani 1 1 d G . . . .
H328 H -0.539569 0.504262 0.663687 0.168 Uiso 1 1 calc R U . . .
C153 C -0.5563(2) 0.51476(18) 0.63141(14) 0.140(2) Uani 1 1 d G . . . .
O060 O -0.4669(4) 0.5043(2) 0.6821(2) 0.152(4) Uani 1 1 d . . . . .
O061 O -0.1703(4) 0.6628(3) 0.6421(2) 0.163(4) Uani 1 1 d . . . . .
N062 N -0.4772(5) 0.4404(3) 0.6253(3) 0.157(4) Uani 1 1 d . . . . .
H062 H -0.453419 0.447785 0.623709 0.188 Uiso 1 1 calc R U . . .
C063 C -0.0686(5) 0.4223(4) 0.6115(3) 0.143(3) Uani 1 1 d D . . . .
C066 C 0.0259(5) 0.4844(3) 0.7004(4) 0.109(4) Uani 1 1 d . . . . .
O067 O -0.0509(3) 0.5132(2) 0.54860(15) 0.132(3) Uani 1 1 d . . . . .
C068 C -0.1042(3) 0.50275(15) 0.67059(13) 0.114(5) Uani 1 1 d G . . . .
C103 C -0.1445(3) 0.50560(16) 0.6735(2) 0.129(5) Uani 1 1 d G . . . .
H103 H -0.160664 0.510679 0.660954 0.154 Uiso 1 1 calc R U . . .
C327 C -0.1611(3) 0.50104(18) 0.6948(2) 0.135(6) Uani 1 1 d G . . . .
H327 H -0.188585 0.502992 0.696794 0.161 Uiso 1 1 calc R U . . .
C284 C -0.1374(3) 0.49361(18) 0.71317(18) 0.146(7) Uani 1 1 d G . . . .
H284 H -0.148696 0.490492 0.727717 0.175 Uiso 1 1 calc R U . . .
C094 C -0.0971(3) 0.49076(12) 0.71025(12) 0.111(5) Uani 1 1 d G . . . .
C191 C -0.0805(3) 0.49532(11) 0.68896(12) 0.115(5) Uani 1 1 d G . . . .
N023 N -0.0402(3) 0.49247(16) 0.68604(16) 0.128(4) Uani 1 1 d G . . . .
C145 C -0.0165(3) 0.48504(17) 0.7044(2) 0.132(6) Uani 1 1 d G . . . .
C100 C -0.0331(4) 0.48047(17) 0.72569(17) 0.124(5) Uani 1 1 d G . . . .
H100 H -0.016905 0.475400 0.738247 0.149 Uiso 1 1 calc R U . . .
C200 C -0.0734(4) 0.48333(17) 0.72861(12) 0.131(6) Uani 1 1 d G . . . .
O069 O -0.4315(3) 0.6377(3) 0.5352(2) 0.136(4) Uani 1 1 d . . . . .
N070 N 0.0268(5) 0.3804(3) 0.7606(3) 0.144(5) Uani 1 1 d . . . . .
H070 H 0.035585 0.382070 0.746630 0.172 Uiso 1 1 calc R U . . .
N076 N -0.4431(5) 0.6254(2) 0.5736(2) 0.124(4) Uani 1 1 d . . . . .
H076 H -0.429428 0.623346 0.586141 0.148 Uiso 1 1 calc R U . . .
O078 O -0.3319(4) 0.8755(3) 0.5767(3) 0.185(6) Uani 1 1 d . . . . .
N079 N 0.0657(4) 0.6227(3) 0.6346(2) 0.145(4) Uani 1 1 d . . . . .
H079 H 0.045392 0.621105 0.643689 0.173 Uiso 1 1 calc R U . . .
N081 N -0.1527(5) 0.7373(3) 0.6153(3) 0.141(5) Uani 1 1 d . . . . .
H081 H -0.160115 0.736489 0.600952 0.170 Uiso 1 1 calc R U . . .
C082 C -0.2880(5) 0.9634(4) 0.5511(3) 0.122(5) Uani 1 1 d . . . . .
N084 N -0.2214(4) 0.7965(3) 0.5980(3) 0.129(4) Uani 1 1 d . . . . .
H084 H -0.204643 0.782987 0.593064 0.154 Uiso 1 1 calc R U . . .
O085 O -0.5785(5) 0.5966(4) 0.6300(3) 0.209(4) Uani 1 1 d D . . . .
C087 C -0.0985(6) 0.5094(3) 0.6283(3) 0.106(4) Uani 1 1 d . . . . .
N089 N -0.2559(5) 1.0094(3) 0.5462(2) 0.127(4) Uani 1 1 d . . . . .
H08A H -0.254428 1.028235 0.541816 0.153 Uiso 1 1 calc R U . . .
H08B H -0.235671 1.000896 0.552833 0.153 Uiso 1 1 calc R U . . .
O090 O -0.1755(4) 0.8341(2) 0.6445(2) 0.144(4) Uani 1 1 d . . . . .
O091 O -0.0398(4) 0.5983(3) 0.55650(16) 0.145(4) Uani 1 1 d . . . . .
C093 C 0.0359(2) 0.53433(17) 0.60987(11) 0.1213(16) Uani 1 1 d G . . . .
C131 C 0.06645(18) 0.53855(18) 0.59457(15) 0.1213(16) Uani 1 1 d G . . . .
H131 H 0.091935 0.543392 0.599962 0.146 Uiso 1 1 calc R U . . .
C276 C 0.05972(19) 0.53569(18) 0.57138(14) 0.1213(16) Uani 1 1 d G . . . .
H276 H 0.080606 0.538578 0.560928 0.146 Uiso 1 1 calc R U . . .
C250 C 0.0224(2) 0.52861(17) 0.56349(10) 0.1213(16) Uani 1 1 d G . . . .
H250 H 0.017836 0.526656 0.547646 0.146 Uiso 1 1 calc R U . . .
C071 C -0.00812(18) 0.52438(12) 0.57879(9) 0.1213(16) Uani 1 1 d G . . . .
C080 C -0.00139(18) 0.52724(11) 0.60198(9) 0.1213(16) Uani 1 1 d G . . . .
N009 N -0.0319(2) 0.52302(15) 0.61728(10) 0.114(3) Uani 1 1 d G . . . .
C092 C -0.0692(2) 0.51594(16) 0.60939(14) 0.1213(16) Uani 1 1 d G . . . .
C057 C -0.07597(18) 0.51308(18) 0.58620(15) 0.1213(16) Uani 1 1 d G . . . .
H057 H -0.101450 0.508238 0.580812 0.146 Uiso 1 1 calc R U . . .
C141 C -0.0454(2) 0.51730(18) 0.57090(11) 0.1213(16) Uani 1 1 d G . . . .
C095 C -0.5059(6) 0.4469(3) 0.6092(2) 0.112(5) Uani 1 1 d D . . . .
N101 N 0.0217(4) 0.32791(17) 0.69496(14) 0.127(4) Uani 1 1 d G . . . .
C271 C 0.0444(3) 0.3296(2) 0.6754(2) 0.149(3) Uani 1 1 d G . . . .
C400 C 0.0268(4) 0.3270(2) 0.65418(15) 0.149(3) Uani 1 1 d G . . . .
H400 H 0.042278 0.328104 0.640795 0.179 Uiso 1 1 calc R U . . .
C301 C -0.0135(4) 0.3227(2) 0.65255(15) 0.149(3) Uani 1 1 d G . . . .
H301 H -0.025547 0.320963 0.638057 0.179 Uiso 1 1 calc R U . . .
C305 C -0.0362(3) 0.3211(2) 0.6721(2) 0.149(3) Uani 1 1 d G . . . .
H305 H -0.063735 0.318181 0.671018 0.179 Uiso 1 1 calc R U . . .
C231 C -0.0186(4) 0.3237(2) 0.69334(17) 0.149(3) Uani 1 1 d G . . . .
O102 O -0.1951(4) 0.9112(3) 0.6762(2) 0.152(4) Uani 1 1 d . . . . .
N104 N -0.0214(5) 0.2352(2) 0.6986(3) 0.157(6) Uani 1 1 d . . . . .
H104 H 0.002850 0.233813 0.703584 0.189 Uiso 1 1 calc R U . . .
O109 O -0.1793(6) 0.7339(3) 0.6501(3) 0.214(3) Uani 1 1 d . . . . .
O119 O -0.3178(4) 1.0049(3) 0.5336(2) 0.153(4) Uani 1 1 d . . . . .
O120 O -0.0770(5) 0.3289(2) 0.7114(2) 0.157(5) Uani 1 1 d . . . . .
O121 O -0.4003(5) 0.8057(3) 0.6064(3) 0.197(5) Uani 1 1 d D . . . .
O122 O -0.0731(5) 0.6581(3) 0.7080(3) 0.209(3) Uani 1 1 d . . . . .
O123 O -0.1219(4) 0.9166(2) 0.4778(2) 0.151(4) Uani 1 1 d D . . . .
N125 N -0.3704(7) 0.5798(4) 0.6488(3) 0.141(5) Uani 1 1 d . . . . .
N126 N 0.0082(6) 0.2964(3) 0.7353(2) 0.129(4) Uani 1 1 d . . . . .
H126 H 0.016648 0.284440 0.724459 0.154 Uiso 1 1 calc R U . . .
N127 N -0.0258(4) 0.3800(2) 0.6132(2) 0.128(4) Uani 1 1 d . . . . .
H12A H -0.015525 0.363439 0.607662 0.154 Uiso 1 1 calc R U . . .
H12B H -0.013570 0.389764 0.624078 0.154 Uiso 1 1 calc R U . . .
N128 N 0.0311(6) 0.4058(2) 0.6867(2) 0.147(5) Uani 1 1 d . . . . .
H128 H 0.037899 0.404435 0.701104 0.176 Uiso 1 1 calc R U . . .
N130 N -0.2191(5) 0.7066(3) 0.5513(3) 0.158(5) Uani 1 1 d . . . . .
H130 H -0.198956 0.706426 0.560652 0.190 Uiso 1 1 calc R U . . .
N134 N -0.1426(7) 0.7637(3) 0.5399(3) 0.154(6) Uani 1 1 d . . . . .
H134 H -0.151187 0.766092 0.553923 0.185 Uiso 1 1 calc R U . . .
C135 C -0.3203(3) 0.64859(16) 0.61205(11) 0.1398(19) Uani 1 1 d G . . . .
C143 C -0.2813(3) 0.65029(18) 0.61880(13) 0.1398(19) Uani 1 1 d G . . . .
H143 H -0.275009 0.652690 0.634414 0.168 Uiso 1 1 calc R U . . .
C116 C -0.2516(3) 0.64848(18) 0.60271(17) 0.1398(19) Uani 1 1 d G . . . .
H116 H -0.224936 0.649641 0.607329 0.168 Uiso 1 1 calc R U . . .
C181 C -0.2609(2) 0.64497(17) 0.57987(15) 0.1398(19) Uani 1 1 d G . . . .
H181 H -0.240522 0.643733 0.568877 0.168 Uiso 1 1 calc R U . . .
C381 C -0.2999(2) 0.64327(12) 0.57312(11) 0.1398(19) Uani 1 1 d G . . . .
C111 C -0.3296(2) 0.64509(11) 0.58921(11) 0.1398(19) Uani 1 1 d G . . . .
N097 N -0.3686(2) 0.64339(15) 0.58246(15) 0.130(4) Uani 1 1 d G . . . .
C290 C -0.3779(2) 0.63988(16) 0.55962(16) 0.1398(19) Uani 1 1 d DG . . . .
C263 C -0.3481(3) 0.63807(18) 0.54353(12) 0.1398(19) Uani 1 1 d G . . . .
H263 H -0.354447 0.635670 0.527921 0.168 Uiso 1 1 calc R U . . .
C114 C -0.3091(3) 0.63977(17) 0.55028(11) 0.1398(19) Uani 1 1 d G . . . .
O136 O 0.0590(5) 0.6985(3) 0.6306(3) 0.209(3) Uani 1 1 d D . . . .
O138 O -0.5501(4) 0.4149(3) 0.5336(2) 0.145(4) Uani 1 1 d . . . . .
N139 N -0.2154(6) 0.8120(3) 0.6198(3) 0.133(5) Uani 1 1 d . . . . .
C144 C -0.3850(3) 0.50115(17) 0.6656(2) 0.114(4) Uani 1 1 d G . . . .
C383 C -0.3794(4) 0.50317(19) 0.68890(19) 0.144(6) Uani 1 1 d G . . . .
H383 H -0.400882 0.507750 0.698557 0.172 Uiso 1 1 calc R U . . .
C292 C -0.3423(5) 0.49850(19) 0.69810(13) 0.150(7) Uani 1 1 d G . . . .
H292 H -0.338527 0.499883 0.714052 0.180 Uiso 1 1 calc R U . . .
C208 C -0.3109(4) 0.49181(18) 0.68397(14) 0.126(5) Uani 1 1 d G . . . .
H208 H -0.285574 0.488614 0.690257 0.151 Uiso 1 1 calc R U . . .
C108 C -0.3165(2) 0.48979(12) 0.66063(14) 0.116(5) Uani 1 1 d G . . . .
C055 C -0.3535(2) 0.49446(11) 0.65142(14) 0.100(4) Uani 1 1 d G . . . .
N007 N -0.3591(3) 0.49244(15) 0.62808(14) 0.109(3) Uani 1 1 d G . . . .
C077 C -0.3276(4) 0.48574(16) 0.61395(13) 0.106(4) Uani 1 1 d DG . . . .
C151 C -0.2906(3) 0.48107(17) 0.62315(18) 0.105(4) Uani 1 1 d G . . . .
H151 H -0.269107 0.476496 0.613490 0.126 Uiso 1 1 calc R U . . .
C029 C -0.2850(2) 0.48309(17) 0.64649(19) 0.102(4) Uani 1 1 d G . . . .
C146 C -0.0950(5) 0.4353(4) 0.5926(3) 0.143(3) Uani 1 1 d D . . . .
H14A H -0.102036 0.455935 0.596349 0.215 Uiso 1 1 calc R U . . .
H14B H -0.118818 0.423191 0.591223 0.215 Uiso 1 1 calc R U . . .
H14C H -0.080717 0.434962 0.578102 0.215 Uiso 1 1 calc R U . . .
C147 C -0.3358(6) 0.4859(3) 0.5887(2) 0.096(4) Uani 1 1 d D . . . .
N152 N -0.0085(5) 0.6793(3) 0.6121(2) 0.151(5) Uani 1 1 d D . . . .
H152 H -0.001890 0.681393 0.626491 0.181 Uiso 1 1 calc R U . . .
O154 O 0.0109(5) 0.7588(3) 0.5867(2) 0.214(3) Uani 1 1 d D . . . .
C156 C -0.0055(5) 0.4451(3) 0.6038(3) 0.105(4) Uani 1 1 d . . . . .
N157 N -0.4033(6) 0.5914(3) 0.6397(2) 0.123(4) Uani 1 1 d . . . . .
H157 H -0.402204 0.603186 0.627748 0.147 Uiso 1 1 calc R U . . .
O163 O 0.1654(5) 0.4497(3) 0.7472(2) 0.179(5) Uani 1 1 d . . . . .
N164 N -0.1556(3) 0.83088(17) 0.5860(2) 0.127(4) Uani 1 1 d G . . . .
C212 C -0.1485(3) 0.82543(19) 0.60884(19) 0.133(3) Uani 1 1 d DG . . . .
C338 C -0.1102(3) 0.8222(2) 0.61659(14) 0.133(3) Uani 1 1 d G . . . .
H338 H -0.105365 0.818436 0.632223 0.160 Uiso 1 1 calc R U . . .
C350 C -0.0791(3) 0.82433(19) 0.6014(2) 0.133(3) Uani 1 1 d G . . . .
H350 H -0.052911 0.822090 0.606739 0.160 Uiso 1 1 calc R U . . .
C221 C -0.0862(3) 0.8298(2) 0.57857(18) 0.133(3) Uani 1 1 d G . . . .
H221 H -0.064891 0.831258 0.568223 0.160 Uiso 1 1 calc R U . . .
C161 C -0.1245(4) 0.83305(18) 0.57083(15) 0.133(3) Uani 1 1 d DG . . . .
C165 C 0.0631(2) 0.4070(2) 0.67285(17) 0.158(2) Uani 1 1 d G . . . .
C323 C 0.0606(3) 0.3986(2) 0.65017(18) 0.158(2) Uani 1 1 d G . . . .
H323 H 0.035933 0.393493 0.643762 0.190 Uiso 1 1 calc R U . . .
C183 C 0.0943(4) 0.3976(2) 0.63685(13) 0.158(2) Uani 1 1 d G . . . .
H183 H 0.092565 0.391839 0.621342 0.190 Uiso 1 1 calc R U . . .
C278 C 0.1304(3) 0.4050(2) 0.64622(12) 0.158(2) Uani 1 1 d G . . . .
H278 H 0.153393 0.404339 0.637115 0.190 Uiso 1 1 calc R U . . .
C277 C 0.1329(2) 0.41342(14) 0.66890(12) 0.158(2) Uani 1 1 d G . . . .
C308 C 0.0993(2) 0.41440(13) 0.68222(12) 0.158(2) Uani 1 1 d G . . . .
N041 N 0.1017(3) 0.42281(18) 0.70491(12) 0.132(4) Uani 1 1 d G . . . .
C273 C 0.1379(4) 0.43023(18) 0.71428(14) 0.144(6) Uani 1 1 d DG . . . .
C329 C 0.1715(3) 0.4292(2) 0.70096(19) 0.135(5) Uani 1 1 d G . . . .
H329 H 0.196213 0.434324 0.707366 0.162 Uiso 1 1 calc R U . . .
C378 C 0.1690(2) 0.4208(2) 0.67827(18) 0.158(2) Uani 1 1 d G . . . .
C166 C -0.1072(5) 0.5879(4) 0.6843(3) 0.129(5) Uani 1 1 d . . . . .
H16A H -0.108599 0.608137 0.690700 0.194 Uiso 1 1 calc R U . . .
H16B H -0.117505 0.573525 0.695344 0.194 Uiso 1 1 calc R U . . .
H16C H -0.122742 0.587004 0.670343 0.194 Uiso 1 1 calc R U . . .
O168 O -0.3244(4) 0.7306(2) 0.6292(3) 0.178(5) Uani 1 1 d . . . . .
N170 N 0.1091(4) 0.2638(3) 0.6918(4) 0.151(5) Uani 1 1 d . . . . .
H170 H 0.085482 0.264747 0.697852 0.181 Uiso 1 1 calc R U . . .
O172 O -0.1089(5) 0.8340(2) 0.5334(2) 0.156(4) Uani 1 1 d . . . . .
N176 N -0.0158(6) 0.6540(3) 0.6884(2) 0.139(5) Uani 1 1 d . . . . .
H176 H -0.004317 0.657297 0.675199 0.167 Uiso 1 1 calc R U . . .
O177 O 0.1992(6) 0.4197(4) 0.6659(3) 0.253(4) Uani 1 1 d D . . . .
O178 O -0.1820(5) 0.5467(3) 0.5022(2) 0.196(2) Uani 1 1 d . . . . .
N179 N 0.0980(6) 0.4472(4) 0.7478(3) 0.159(6) Uani 1 1 d . . . . .
H179 H 0.076748 0.439769 0.741506 0.191 Uiso 1 1 calc R U . . .
C180 C -0.0442(6) 0.5692(3) 0.6974(3) 0.125(2) Uani 1 1 d . . . . .
C182 C -0.1917(3) 0.85256(18) 0.52324(17) 0.178(3) Uani 1 1 d G . . . .
C409 C -0.1763(3) 0.8480(2) 0.5016(2) 0.178(3) Uani 1 1 d G . . . .
H409 H -0.149190 0.843806 0.499817 0.214 Uiso 1 1 calc R U . . .
C467 C -0.2006(3) 0.8496(2) 0.48274(16) 0.178(3) Uani 1 1 d G . . . .
H467 H -0.190127 0.846501 0.467978 0.214 Uiso 1 1 calc R U . . .
C436 C -0.2403(3) 0.85576(19) 0.48542(13) 0.178(3) Uani 1 1 d G . . . .
H436 H -0.256949 0.856857 0.472490 0.214 Uiso 1 1 calc R U . . .
C229 C -0.2557(3) 0.86031(13) 0.50701(13) 0.178(3) Uani 1 1 d G . . . .
C217 C -0.2314(3) 0.85871(12) 0.52592(13) 0.178(3) Uani 1 1 d G . . . .
N065 N -0.2468(3) 0.86326(16) 0.54752(13) 0.146(5) Uani 1 1 d G . . . .
C230 C -0.2865(3) 0.86942(18) 0.55020(16) 0.178(3) Uani 1 1 d DG . . . .
C296 C -0.3108(3) 0.8710(2) 0.53129(19) 0.178(3) Uani 1 1 d G . . . .
H296 H -0.337904 0.875222 0.533118 0.214 Uiso 1 1 calc R U . . .
C298 C -0.2954(3) 0.86647(19) 0.50969(17) 0.178(3) Uani 1 1 d G . . . .
O184 O -0.2324(9) 0.6979(5) 0.5132(4) 0.312(6) Uani 1 1 d . . . . .
C186 C -0.0665(6) 0.5862(3) 0.6388(3) 0.111(5) Uani 1 1 d . . . . .
O187 O 0.0491(5) 0.3759(3) 0.7962(3) 0.195(4) Uani 1 1 d . . . . .
C188 C -0.3355(10) 0.5667(4) 0.6363(3) 0.141(8) Uani 1 1 d D . . . .
C189 C -0.0463(3) 0.6720(2) 0.6088(2) 0.179(2) Uani 1 1 d G . . . .
C282 C -0.0632(4) 0.6724(2) 0.58734(17) 0.179(2) Uani 1 1 d G . . . .
H282 H -0.047231 0.674918 0.574258 0.215 Uiso 1 1 calc R U . . .
C367 C -0.1035(5) 0.6690(2) 0.58500(15) 0.179(2) Uani 1 1 d G . . . .
H367 H -0.115122 0.669266 0.570323 0.215 Uiso 1 1 calc R U . . .
C395 C -0.1269(3) 0.6653(2) 0.60413(18) 0.179(2) Uani 1 1 d G . . . .
H395 H -0.154482 0.663002 0.602537 0.215 Uiso 1 1 calc R U . . .
C223 C -0.1100(3) 0.66493(15) 0.62561(16) 0.179(2) Uani 1 1 d G . . . .
C159 C -0.0696(3) 0.66829(13) 0.62795(16) 0.179(2) Uani 1 1 d G . . . .
N056 N -0.0527(3) 0.66793(18) 0.64942(19) 0.162(6) Uani 1 1 d G . . . .
C216 C -0.0761(4) 0.6642(2) 0.66856(15) 0.179(2) Uani 1 1 d G . . . .
C288 C -0.1164(4) 0.6608(2) 0.66622(17) 0.179(2) Uani 1 1 d G . . . .
H288 H -0.132384 0.658307 0.679297 0.215 Uiso 1 1 calc R U . . .
C235 C -0.1334(3) 0.6612(2) 0.64475(19) 0.179(2) Uani 1 1 d G . . . .
O190 O 0.1112(5) 0.3312(3) 0.6645(3) 0.182(5) Uani 1 1 d . . . . .
O192 O 0.0312(6) 0.2638(4) 0.6019(2) 0.258(5) Uani 1 1 d D . . . .
N196 N -0.2690(5) 0.8818(2) 0.5869(3) 0.135(4) Uani 1 1 d . . . . .
H196 H -0.245915 0.883419 0.580412 0.161 Uiso 1 1 calc R U . . .
C197 C -0.4252(5) 0.5533(3) 0.5690(4) 0.117(5) Uani 1 1 d D . . . .
C199 C 0.0103(2) 0.6446(2) 0.70667(18) 0.165(2) Uani 1 1 d G . . . .
C259 C 0.0014(3) 0.6462(2) 0.72968(19) 0.165(2) Uani 1 1 d G . . . .
H259 H -0.024984 0.648786 0.734422 0.198 Uiso 1 1 calc R U . . .
C286 C 0.0312(4) 0.6441(2) 0.74574(15) 0.165(2) Uani 1 1 d G . . . .
H286 H 0.025084 0.645151 0.761469 0.198 Uiso 1 1 calc R U . . .
C398 C 0.0698(3) 0.6403(2) 0.73880(13) 0.165(2) Uani 1 1 d G . . . .
H398 H 0.090158 0.638840 0.749781 0.198 Uiso 1 1 calc R U . . .
C289 C 0.0787(2) 0.63873(15) 0.71579(13) 0.165(2) Uani 1 1 d G . . . .
C173 C 0.0490(2) 0.64089(13) 0.69972(13) 0.165(2) Uani 1 1 d G . . . .
N096 N 0.0579(3) 0.63930(18) 0.67671(13) 0.138(4) Uani 1 1 d G . . . .
C416 C 0.0966(3) 0.6356(2) 0.66977(15) 0.165(2) Uani 1 1 d G . . . .
C375 C 0.1263(3) 0.6334(2) 0.68584(19) 0.165(2) Uani 1 1 d G . . . .
H375 H 0.152730 0.630830 0.681090 0.198 Uiso 1 1 calc R U . . .
C363 C 0.1174(2) 0.6350(2) 0.70885(17) 0.165(2) Uani 1 1 d G . . . .
C202 C -0.4863(5) 0.4214(4) 0.6451(3) 0.159(4) Uani 1 1 d D . . . .
C203 C 0.0596(2) 0.61746(18) 0.61157(13) 0.1424(19) Uani 1 1 d G . . . .
C361 C 0.0866(2) 0.6221(2) 0.59421(17) 0.1424(19) Uani 1 1 d G . . . .
H361 H 0.112865 0.627420 0.597739 0.171 Uiso 1 1 calc R U . . .
C339 C 0.0751(3) 0.61895(19) 0.57168(15) 0.1424(19) Uani 1 1 d G . . . .
H339 H 0.093523 0.622119 0.559813 0.171 Uiso 1 1 calc R U . . .
C302 C 0.0367(3) 0.61116(19) 0.56651(10) 0.1424(19) Uani 1 1 d G . . . .
H302 H 0.028798 0.609012 0.551112 0.171 Uiso 1 1 calc R U . . .
C299 C 0.0097(2) 0.60653(13) 0.58387(9) 0.1424(19) Uani 1 1 d G . . . .
C148 C 0.0212(2) 0.60968(12) 0.60640(9) 0.1424(19) Uani 1 1 d G . . . .
N064 N -0.0058(3) 0.60504(16) 0.62376(10) 0.122(4) Uani 1 1 d G . . . .
C1 C -0.0442(2) 0.59726(18) 0.61859(14) 0.1424(19) Uani 1 1 d G . . . .
C115 C -0.0557(2) 0.5941(2) 0.59606(16) 0.1424(19) Uani 1 1 d G . . . .
H115 H -0.081991 0.588788 0.592529 0.171 Uiso 1 1 calc R U . . .
C514 C -0.0288(2) 0.5987(2) 0.57870(12) 0.1424(19) Uani 1 1 d G . . . .
C206 C -0.0541(9) 0.6582(3) 0.6887(3) 0.153(7) Uani 1 1 d . . . . .
C207 C -0.1177(3) 0.90989(16) 0.55966(13) 0.129(3) Uani 1 1 d G . . . .
C242 C -0.0784(3) 0.90187(17) 0.5582(2) 0.129(3) Uani 1 1 d G . . . .
H242 H -0.064008 0.897425 0.571581 0.155 Uiso 1 1 calc R U . . .
C429 C -0.0602(2) 0.90035(18) 0.5371(2) 0.157(6) Uani 1 1 d G . . . .
H429 H -0.033290 0.894868 0.536088 0.189 Uiso 1 1 calc R U . . .
C239 C -0.0812(3) 0.90685(18) 0.51749(19) 0.127(5) Uani 1 1 d G . . . .
H239 H -0.068740 0.905814 0.503082 0.152 Uiso 1 1 calc R U . . .
C195 C -0.1205(3) 0.91487(13) 0.51897(13) 0.120(5) Uani 1 1 d G . . . .
C227 C -0.1388(2) 0.91639(11) 0.54005(12) 0.129(3) Uani 1 1 d G . . . .
N014 N -0.1781(2) 0.92441(15) 0.54153(16) 0.121(4) Uani 1 1 d G . . . .
C321 C -0.1991(2) 0.93091(16) 0.5219(2) 0.112(4) Uani 1 1 d DG . . . .
C274 C -0.1809(3) 0.92940(18) 0.50084(16) 0.123(5) Uani 1 1 d G . . . .
H274 H -0.195277 0.933840 0.487441 0.147 Uiso 1 1 calc R U . . .
C175 C -0.1416(3) 0.92138(18) 0.49936(12) 0.161(4) Uani 1 1 d DG . . . .
C209 C -0.1717(3) 0.7681(2) 0.52258(19) 0.193(3) Uani 1 1 d G . . . .
C446 C -0.1672(3) 0.7620(2) 0.4996(2) 0.193(3) Uani 1 1 d G . . . .
H446 H -0.142372 0.756142 0.493800 0.231 Uiso 1 1 calc R U . . .
C412 C -0.1992(4) 0.7645(2) 0.48501(16) 0.193(3) Uani 1 1 d G . . . .
H412 H -0.196117 0.760318 0.469283 0.231 Uiso 1 1 calc R U . . .
C451 C -0.2355(4) 0.7731(2) 0.49346(15) 0.193(3) Uani 1 1 d G . . . .
H451 H -0.257350 0.774746 0.483504 0.231 Uiso 1 1 calc R U . . .
C458 C -0.2400(3) 0.77914(15) 0.51647(15) 0.193(3) Uani 1 1 d G . . . .
C335 C -0.2081(3) 0.77666(13) 0.53103(15) 0.193(3) Uani 1 1 d G . . . .
N074 N -0.2125(3) 0.78275(18) 0.55404(14) 0.160(6) Uani 1 1 d G . . . .
C421 C -0.2489(4) 0.7913(2) 0.56249(16) 0.193(3) Uani 1 1 d DG . . . .
C392 C -0.2808(3) 0.7938(2) 0.5479(2) 0.193(3) Uani 1 1 d G . . . .
H392 H -0.305658 0.799659 0.553704 0.231 Uiso 1 1 calc R U . . .
C295 C -0.2764(3) 0.7877(2) 0.5249(2) 0.193(3) Uani 1 1 d DG . . . .
O210 O -0.5934(4) 0.5122(3) 0.6353(2) 0.165(4) Uani 1 1 d . . . . .
C211 C -0.4207(4) 0.6350(4) 0.5538(5) 0.148(6) Uani 1 1 d D . . . .
O215 O 0.0107(4) 0.9191(3) 0.4895(2) 0.178(4) Uani 1 1 d . . . . .
C218 C -0.2546(4) 0.7157(2) 0.55956(15) 0.192(3) Uani 1 1 d G . . . .
C316 C -0.2899(5) 0.7151(2) 0.54772(17) 0.192(3) Uani 1 1 d G . . . .
H316 H -0.289933 0.712088 0.531753 0.230 Uiso 1 1 calc R U . . .
C417 C -0.3251(4) 0.7190(2) 0.5593(2) 0.192(3) Uani 1 1 d G . . . .
H417 H -0.349225 0.718555 0.551160 0.230 Uiso 1 1 calc R U . . .
C331 C -0.3251(3) 0.7234(2) 0.5826(2) 0.192(3) Uani 1 1 d G . . . .
H331 H -0.349154 0.726057 0.590500 0.230 Uiso 1 1 calc R U . . .
C385 C -0.2898(3) 0.72405(14) 0.59446(17) 0.192(3) Uani 1 1 d G . . . .
C117 C -0.2546(3) 0.72020(12) 0.58293(15) 0.192(3) Uani 1 1 d G . . . .
N149 N -0.2193(3) 0.72082(18) 0.5948(2) 0.137(4) Uani 1 1 d G . . . .
C232 C -0.2193(4) 0.72528(19) 0.6181(2) 0.192(3) Uani 1 1 d DG . . . .
C377 C -0.2545(4) 0.7291(2) 0.62967(15) 0.192(3) Uani 1 1 d G . . . .
H377 H -0.254480 0.732162 0.645642 0.230 Uiso 1 1 calc R U . . .
C255 C -0.2898(4) 0.7285(2) 0.61783(17) 0.192(3) Uani 1 1 d G . . . .
C224 C -0.0509(9) 0.2302(5) 0.7144(4) 0.179(3) Uani 1 1 d D . . . .
O225 O -0.4508(5) 0.6984(2) 0.5806(2) 0.200(3) Uani 1 1 d D . . . .
O228 O -0.3244(6) 0.6590(3) 0.6596(2) 0.183(4) Uani 1 1 d . . . . .
O234 O 0.0184(5) 0.6834(3) 0.5763(3) 0.209(3) Uani 1 1 d D . . . .
C238 C -0.5121(5) 0.4392(4) 0.6618(3) 0.159(4) Uani 1 1 d D . . . .
H23A H -0.497198 0.456170 0.667798 0.238 Uiso 1 1 calc R U . . .
H23B H -0.519979 0.426091 0.674371 0.238 Uiso 1 1 calc R U . . .
H23C H -0.535498 0.446479 0.653912 0.238 Uiso 1 1 calc R U . . .
C240 C 0.0668(6) 0.5514(3) 0.6455(3) 0.106(5) Uani 1 1 d . . . . .
N241 N -0.4853(5) 0.6792(3) 0.6178(4) 0.178(6) Uani 1 1 d D . . . .
H241 H -0.460379 0.680145 0.613952 0.214 Uiso 1 1 calc R U . . .
C243 C -0.4570(5) 0.5087(3) 0.6620(3) 0.119(5) Uani 1 1 d D . . . .
O244 O -0.2822(5) 0.8173(3) 0.5913(4) 0.203(8) Uani 1 1 d . . . . .
C245 C -0.1126(3) 0.7431(2) 0.61874(17) 0.169(2) Uani 1 1 d G . . . .
C256 C -0.0953(4) 0.7408(2) 0.64005(15) 0.169(2) Uani 1 1 d G . . . .
H256 H -0.111045 0.737255 0.653067 0.203 Uiso 1 1 calc R U . . .
C419 C -0.0549(4) 0.7438(2) 0.64230(14) 0.169(2) Uani 1 1 d G . . . .
H419 H -0.043043 0.742255 0.656867 0.203 Uiso 1 1 calc R U . . .
C332 C -0.0318(3) 0.7491(2) 0.62325(16) 0.169(2) Uani 1 1 d G . . . .
H332 H -0.004183 0.751084 0.624796 0.203 Uiso 1 1 calc R U . . .
C193 C -0.0491(2) 0.75133(14) 0.60194(14) 0.169(2) Uani 1 1 d G . . . .
C249 C -0.0895(2) 0.74836(13) 0.59969(14) 0.169(2) Uani 1 1 d G . . . .
N171 N -0.1068(3) 0.75063(19) 0.57838(16) 0.143(4) Uani 1 1 d G . . . .
C399 C -0.0837(4) 0.75588(19) 0.55933(14) 0.169(2) Uani 1 1 d DG . . . .
C304 C -0.0433(4) 0.7588(2) 0.56158(15) 0.169(2) Uani 1 1 d G . . . .
H304 H -0.027555 0.762435 0.548564 0.203 Uiso 1 1 calc R U . . .
C382 C -0.0260(3) 0.7566(2) 0.58289(18) 0.169(2) Uani 1 1 d G . . . .
C247 C -0.4384(6) 0.5845(4) 0.6494(3) 0.125(5) Uani 1 1 d D . . . .
C253 C -0.2880(7) 0.9943(5) 0.5428(3) 0.134(5) Uani 1 1 d . . . . .
N257 N -0.0289(6) 0.3084(3) 0.7333(3) 0.129(4) Uani 1 1 d . . . . .
C261 C -0.4799(4) 0.61954(18) 0.57548(17) 0.126(5) Uani 1 1 d G . . . .
C260 C -0.5089(5) 0.6246(2) 0.55937(16) 0.171(8) Uani 1 1 d G . . . .
H260 H -0.501973 0.630756 0.544450 0.205 Uiso 1 1 calc R U . . .
C360 C -0.5482(5) 0.6207(2) 0.5651(2) 0.151(7) Uani 1 1 d G . . . .
H360 H -0.568009 0.624220 0.554074 0.182 Uiso 1 1 calc R U . . .
C251 C -0.5583(3) 0.6118(2) 0.5869(2) 0.139(6) Uani 1 1 d G . . . .
H251 H -0.585141 0.609120 0.590819 0.166 Uiso 1 1 calc R U . . .
C237 C -0.5293(3) 0.60668(14) 0.60302(17) 0.138(6) Uani 1 1 d G . . . .
C083 C -0.4901(3) 0.61057(12) 0.59730(16) 0.115(5) Uani 1 1 d G . . . .
N040 N -0.4610(3) 0.60548(17) 0.6134(2) 0.120(4) Uani 1 1 d G . . . .
C214 C -0.4712(4) 0.59651(18) 0.63524(18) 0.125(6) Uani 1 1 d DG . . . .
C110 C -0.5104(4) 0.59263(19) 0.64096(16) 0.139(6) Uani 1 1 d G . . . .
H110 H -0.517359 0.586495 0.655875 0.167 Uiso 1 1 calc R U . . .
C322 C -0.5395(3) 0.5977(2) 0.62485(19) 0.195(6) Uani 1 1 d G . . . .
C262 C -0.3541(6) 0.6594(4) 0.6464(4) 0.181(10) Uani 1 1 d D . . . .
C265 C -0.0267(3) 0.24278(18) 0.67323(12) 0.146(2) Uani 1 1 d G . . . .
C219 C -0.0635(2) 0.24134(19) 0.66313(17) 0.146(2) Uani 1 1 d G . . . .
H219 H -0.086056 0.237374 0.672137 0.176 Uiso 1 1 calc R U . . .
C133 C -0.0674(2) 0.24569(19) 0.63986(18) 0.146(2) Uani 1 1 d G . . . .
H133 H -0.092511 0.244707 0.632957 0.176 Uiso 1 1 calc R U . . .
C341 C -0.0344(3) 0.25149(18) 0.62668(13) 0.146(2) Uani 1 1 d G . . . .
H341 H -0.037010 0.254464 0.610778 0.176 Uiso 1 1 calc R U . . .
C407 C 0.0024(2) 0.25293(13) 0.63678(10) 0.146(2) Uani 1 1 d G . . . .
C174 C 0.0062(2) 0.24857(12) 0.66006(10) 0.146(2) Uani 1 1 d G . . . .
N098 N 0.0430(3) 0.25001(17) 0.67016(13) 0.126(4) Uani 1 1 d G . . . .
C309 C 0.0760(2) 0.25581(18) 0.65698(17) 0.146(2) Uani 1 1 d G . . . .
C396 C 0.0722(2) 0.26016(19) 0.63371(17) 0.146(2) Uani 1 1 d G . . . .
H396 H 0.094717 0.264126 0.624707 0.176 Uiso 1 1 calc R U . . .
C388 C 0.0354(3) 0.25872(18) 0.62361(12) 0.146(2) Uani 1 1 d DG . . . .
C266 C -0.2458(7) 0.8063(4) 0.6358(3) 0.155(6) Uani 1 1 d . . . . .
H26A H -0.265308 0.792994 0.628927 0.233 Uiso 1 1 calc R U . . .
H26B H -0.258310 0.825213 0.640061 0.233 Uiso 1 1 calc R U . . .
H26C H -0.234675 0.796790 0.649322 0.233 Uiso 1 1 calc R U . . .
O269 O -0.0452(6) 0.2291(3) 0.7965(2) 0.192(6) Uani 1 1 d . . . . .
C272 C -0.1812(6) 0.7328(3) 0.6305(5) 0.157(7) Uani 1 1 d D . . . .
C279 C -0.2380(4) 0.9449(3) 0.5258(4) 0.106(4) Uani 1 1 d D . . . .
C281 C -0.0423(7) 0.3208(4) 0.7140(4) 0.131(5) Uani 1 1 d . . . . .
C283 C -0.4062(6) 0.6573(4) 0.7294(3) 0.154(7) Uani 1 1 d . . . . .
H28A H -0.395724 0.637023 0.727644 0.232 Uiso 1 1 calc R U . . .
H28B H -0.413661 0.660550 0.745305 0.232 Uiso 1 1 calc R U . . .
H28C H -0.386065 0.671891 0.725071 0.232 Uiso 1 1 calc R U . . .
C285 C 0.0753(3) 0.21595(19) 0.75560(18) 0.179(3) Uani 1 1 d G . . . .
C450 C 0.0963(3) 0.2150(2) 0.7758(2) 0.179(3) Uani 1 1 d G . . . .
H450 H 0.123861 0.212189 0.775609 0.215 Uiso 1 1 calc R U . . .
C5AA C 0.0768(4) 0.2183(2) 0.79645(18) 0.179(3) Uani 1 1 d G . . . .
H5AA H 0.091101 0.217690 0.810288 0.215 Uiso 1 1 calc R U . . .
C7 C 0.0364(4) 0.2225(2) 0.79680(13) 0.179(3) Uani 1 1 d G . . . .
H7 H 0.023098 0.224718 0.810877 0.215 Uiso 1 1 calc R U . . .
C430 C 0.0155(3) 0.22339(13) 0.77655(13) 0.179(3) Uani 1 1 d G . . . .
C220 C 0.0349(3) 0.22012(13) 0.75595(12) 0.179(3) Uani 1 1 d G . . . .
N088 N 0.0140(4) 0.22103(18) 0.73570(13) 0.162(6) Uani 1 1 d G . . . .
C267 C -0.0264(4) 0.22520(19) 0.73605(19) 0.179(3) Uani 1 1 d DG . . . .
C264 C -0.0459(3) 0.2285(2) 0.7566(2) 0.179(3) Uani 1 1 d G . . . .
H264 H -0.073473 0.231326 0.756886 0.215 Uiso 1 1 calc R U . . .
C394 C -0.0249(3) 0.2276(2) 0.77690(19) 0.179(3) Uani 1 1 d G . . . .
O287 O -0.0898(6) 0.7556(3) 0.5197(3) 0.209(7) Uani 1 1 d . . . . .
O291 O 0.1337(6) 0.6346(5) 0.6371(4) 0.264(4) Uani 1 1 d . . . . .
C293 C -0.0595(6) 0.3901(4) 0.6051(3) 0.143(3) Uani 1 1 d D . . . .
O303 O -0.1054(5) 0.5294(3) 0.4806(2) 0.196(2) Uani 1 1 d . . . . .
C306 C -0.1324(6) 0.9077(3) 0.6010(4) 0.123(5) Uani 1 1 d D . . . .
O307 O 0.1343(5) 0.5048(3) 0.7827(2) 0.201(6) Uani 1 1 d D . . . .
C311 C -0.0139(3) 0.38447(18) 0.76243(16) 0.153(2) Uani 1 1 d G . . . .
C447 C -0.0350(4) 0.37963(19) 0.78229(14) 0.153(2) Uani 1 1 d G . . . .
H447 H -0.021787 0.373956 0.795811 0.184 Uiso 1 1 calc R U . . .
C477 C -0.0756(4) 0.38310(19) 0.78236(14) 0.153(2) Uani 1 1 d G . . . .
H477 H -0.089990 0.379798 0.795935 0.184 Uiso 1 1 calc R U . . .
C342 C -0.0950(3) 0.39141(19) 0.76257(16) 0.153(2) Uani 1 1 d G . . . .
H342 H -0.122643 0.393783 0.762623 0.184 Uiso 1 1 calc R U . . .
C359 C -0.0738(2) 0.39625(13) 0.74271(14) 0.153(2) Uani 1 1 d G . . . .
C246 C -0.0333(2) 0.39278(12) 0.74264(14) 0.153(2) Uani 1 1 d G . . . .
N142 N -0.0122(2) 0.39762(17) 0.72278(16) 0.135(4) Uani 1 1 d G . . . .
C310 C -0.0316(3) 0.40592(18) 0.70299(14) 0.153(2) Uani 1 1 d G . . . .
C390 C -0.0721(3) 0.40939(19) 0.70306(14) 0.153(2) Uani 1 1 d G . . . .
H390 H -0.085370 0.415071 0.689539 0.184 Uiso 1 1 calc R U . . .
C297 C -0.0932(3) 0.40456(19) 0.72292(16) 0.153(2) Uani 1 1 d G . . . .
C312 C -0.2706(3) 0.88611(16) 0.6115(2) 0.146(6) Uani 1 1 d G . . . .
C252 C -0.3036(3) 0.88203(18) 0.6250(3) 0.153(7) Uani 1 1 d G . . . .
H252 H -0.327916 0.876582 0.618282 0.184 Uiso 1 1 calc R U . . .
C349 C -0.3010(3) 0.88593(19) 0.6484(3) 0.158(8) Uani 1 1 d G . . . .
H349 H -0.323568 0.883148 0.657639 0.189 Uiso 1 1 calc R U . . .
C201 C -0.2655(4) 0.89391(19) 0.65822(19) 0.125(5) Uani 1 1 d G . . . .
H201 H -0.263715 0.896577 0.674203 0.150 Uiso 1 1 calc R U . . .
C198 C -0.2325(3) 0.89799(13) 0.64469(14) 0.105(4) Uani 1 1 d G . . . .
C160 C -0.2351(3) 0.89409(11) 0.62131(14) 0.125(5) Uani 1 1 d G . . . .
N026 N -0.2021(3) 0.89816(15) 0.60777(15) 0.109(3) Uani 1 1 d G . . . .
C222 C -0.1666(3) 0.90614(16) 0.6176(2) 0.115(5) Uani 1 1 d DG . . . .
C213 C -0.1640(3) 0.91004(16) 0.6410(2) 0.124(5) Uani 1 1 d G . . . .
H213 H -0.139685 0.915494 0.647710 0.149 Uiso 1 1 calc R U . . .
C140 C -0.1970(4) 0.90597(17) 0.65453(16) 0.126(5) Uani 1 1 d G . . . .
C313 C -0.0959(5) 0.4192(4) 0.6324(3) 0.143(3) Uani 1 1 d D . . . .
H31A H -0.085252 0.404136 0.642768 0.215 Uiso 1 1 calc R U . . .
H31B H -0.122115 0.413132 0.627388 0.215 Uiso 1 1 calc R U . . .
H31C H -0.097593 0.438516 0.640262 0.215 Uiso 1 1 calc R U . . .
C314 C -0.1817(7) 0.8241(5) 0.6257(4) 0.136(6) Uani 1 1 d D . . . .
C315 C 0.0335(8) 0.3023(5) 0.7538(5) 0.161(9) Uani 1 1 d . . . . .
C318 C -0.2981(10) 0.8757(4) 0.5741(3) 0.178(3) Uani 1 1 d D . . . .
N320 N 0.1104(5) 0.5084(3) 0.7483(2) 0.165(6) Uani 1 1 d D . . . .
H32G H 0.120768 0.526259 0.746582 0.197 Uiso 1 1 calc R U . . .
H32H H 0.096725 0.500331 0.737159 0.197 Uiso 1 1 calc R U . . .
C324 C -0.3594(6) 0.5845(4) 0.6733(3) 0.148(6) Uani 1 1 d . . . . .
H32D H -0.337817 0.598951 0.674205 0.222 Uiso 1 1 calc R U . . .
H32E H -0.351121 0.565456 0.679920 0.222 Uiso 1 1 calc R U . . .
H32F H -0.382114 0.592248 0.681613 0.222 Uiso 1 1 calc R U . . .
C326 C -0.3218(4) 0.9448(3) 0.5402(3) 0.131(5) Uani 1 1 d . . . . .
H32A H -0.321456 0.924423 0.546296 0.196 Uiso 1 1 calc R U . . .
H32B H -0.318215 0.944108 0.523667 0.196 Uiso 1 1 calc R U . . .
H32C H -0.347100 0.954207 0.543676 0.196 Uiso 1 1 calc R U . . .
C334 C 0.1310(4) 0.4560(3) 0.5726(2) 0.1154(14) Uani 1 1 d D . . . .
H33A H 0.114960 0.469601 0.563109 0.139 Uiso 1 1 calc R U . . .
H33B H 0.118279 0.436045 0.572781 0.139 Uiso 1 1 calc R U . . .
C337 C -0.1380(7) 0.8380(3) 0.5476(3) 0.122(5) Uani 1 1 d D . . . .
C340 C 0.0954(5) 0.4630(3) 0.7691(3) 0.157(4) Uani 1 1 d D . . . .
C343 C -0.3874(7) 0.8034(4) 0.5854(4) 0.200(3) Uani 1 1 d D . . . .
H34D H -0.361889 0.792854 0.586252 0.240 Uiso 1 1 calc R U . . .
H34E H -0.381450 0.824065 0.580301 0.240 Uiso 1 1 calc R U . . .
C344 C -0.5134(9) 0.6872(5) 0.5998(4) 0.200(3) Uani 1 1 d D . . . .
O345 O -0.5330(5) 0.3812(3) 0.6472(2) 0.193(5) Uani 1 1 d . . . . .
C346 C -0.2936(5) 0.9641(4) 0.5775(3) 0.136(5) Uani 1 1 d . . . . .
H34A H -0.271788 0.974995 0.584502 0.203 Uiso 1 1 calc R U . . .
H34B H -0.294100 0.943535 0.583376 0.203 Uiso 1 1 calc R U . . .
H34C H -0.318367 0.974048 0.581231 0.203 Uiso 1 1 calc R U . . .
C347 C -0.5644(6) 0.4689(4) 0.5321(3) 0.156(6) Uani 1 1 d D . . . .
H34F H -0.578261 0.475856 0.518264 0.188 Uiso 1 1 calc R U . . .
H34G H -0.573600 0.480893 0.545157 0.188 Uiso 1 1 calc R U . . .
O348 O -0.5474(5) 0.6890(4) 0.6038(4) 0.246(8) Uani 1 1 d . . . . .
O351 O 0.1457(6) 0.6340(5) 0.7241(4) 0.264(4) Uani 1 1 d . . . . .
O352 O -0.0220(4) 0.4118(4) 0.6645(3) 0.220(8) Uani 1 1 d . . . . .
O354 O -0.3104(4) 0.7883(5) 0.5108(3) 0.290(5) Uani 1 1 d D . . . .
C355 C -0.5728(8) 0.4357(4) 0.5361(3) 0.143(6) Uani 1 1 d D . . . .
O356 O -0.1331(8) 0.6604(5) 0.4633(3) 0.312(6) Uani 1 1 d D . . . .
O357 O -0.0930(5) 0.5926(3) 0.4718(2) 0.196(2) Uani 1 1 d . . . . .
O358 O -0.1313(4) 0.4077(3) 0.7245(3) 0.194(6) Uani 1 1 d . . . . .
C362 C 0.0236(5) 0.6845(4) 0.5962(3) 0.179(2) Uani 1 1 d D . . . .
C365 C 0.0581(6) 0.6991(4) 0.6064(3) 0.179(2) Uani 1 1 d D . . . .
H36A H 0.082006 0.689186 0.600616 0.215 Uiso 1 1 calc R U . . .
H36B H 0.058822 0.720216 0.601385 0.215 Uiso 1 1 calc R U . . .
N366 N 0.0936(7) 0.2060(4) 0.7354(4) 0.236(9) Uani 1 1 d D . . . .
H366 H 0.077020 0.205887 0.723938 0.283 Uiso 1 1 calc R U . . .
C368 C 0.1372(5) 0.2674(2) 0.70637(17) 0.147(7) Uani 1 1 d G . . . .
C386 C 0.1767(5) 0.2616(3) 0.7026(2) 0.214(11) Uani 1 1 d G . . . .
H386 H 0.185478 0.255755 0.687948 0.256 Uiso 1 1 calc R U . . .
C478 C 0.2035(4) 0.2644(3) 0.7203(3) 0.209(10) Uani 1 1 d G . . . .
H478 H 0.230512 0.260479 0.717729 0.251 Uiso 1 1 calc R U . . .
C454 C 0.1907(3) 0.2730(3) 0.7418(3) 0.217(12) Uani 1 1 d G . . . .
H454 H 0.209008 0.274951 0.753842 0.261 Uiso 1 1 calc R U . . .
C414 C 0.1512(3) 0.2788(2) 0.74551(18) 0.175(8) Uani 1 1 d G . . . .
C294 C 0.1244(3) 0.27602(15) 0.72782(16) 0.154(8) Uani 1 1 d G . . . .
N205 N 0.0849(3) 0.2818(2) 0.7316(2) 0.149(5) Uani 1 1 d G . . . .
C325 C 0.0721(4) 0.2904(2) 0.7530(2) 0.134(6) Uani 1 1 d G . . . .
C275 C 0.0989(5) 0.2932(2) 0.77073(19) 0.186(10) Uani 1 1 d G . . . .
H275 H 0.090167 0.299085 0.785388 0.223 Uiso 1 1 calc R U . . .
C427 C 0.1384(5) 0.2874(3) 0.76697(16) 0.258(9) Uani 1 1 d DG . . . .
C369 C -0.1081(7) 0.7572(5) 0.5385(3) 0.150(7) Uani 1 1 d D . . . .
C371 C -0.4926(4) 0.67026(19) 0.64065(16) 0.178(3) Uani 1 1 d G . . . .
C4 C -0.5303(3) 0.6703(2) 0.6497(2) 0.178(3) Uani 1 1 d G . . . .
H4 H -0.552347 0.672525 0.639997 0.213 Uiso 1 1 calc R U . . .
C457 C -0.5357(3) 0.6672(2) 0.6730(2) 0.178(3) Uani 1 1 d G . . . .
H457 H -0.561388 0.667225 0.679195 0.213 Uiso 1 1 calc R U . . .
C49 C -0.5034(3) 0.66396(19) 0.68722(18) 0.178(3) Uani 1 1 d G . . . .
H49 H -0.507057 0.661812 0.703133 0.213 Uiso 1 1 calc R U . . .
C391 C -0.4657(3) 0.66390(13) 0.67815(13) 0.178(3) Uani 1 1 d G . . . .
C432 C -0.4604(3) 0.66704(12) 0.65487(13) 0.178(3) Uani 1 1 d G . . . .
N073 N -0.4227(3) 0.66698(17) 0.64580(17) 0.147(5) Uani 1 1 d G . . . .
C268 C -0.3905(3) 0.66376(18) 0.6600(2) 0.178(3) Uani 1 1 d DG . . . .
C330 C -0.3958(3) 0.6606(2) 0.6833(2) 0.178(3) Uani 1 1 d G . . . .
C353 C -0.4335(4) 0.6607(2) 0.69237(15) 0.178(3) Uani 1 1 d G . . . .
C374 C -0.2162(5) 0.4687(3) 0.6411(3) 0.128(5) Uani 1 1 d . . . . .
H37A H -0.223189 0.452116 0.630973 0.191 Uiso 1 1 calc R U . . .
H37B H -0.194587 0.462561 0.651015 0.191 Uiso 1 1 calc R U . . .
H37C H -0.208004 0.485964 0.631967 0.191 Uiso 1 1 calc R U . . .
C376 C 0.1441(6) 0.2947(6) 0.8074(3) 0.258(9) Uani 1 1 d D . . . .
H37D H 0.122642 0.281026 0.812019 0.310 Uiso 1 1 calc R U . . .
H37E H 0.134885 0.315663 0.807200 0.310 Uiso 1 1 calc R U . . .
C384 C -0.0748(6) 0.5888(4) 0.5508(3) 0.1424(19) Uani 1 1 d . . . . .
H38A H -0.094504 0.601874 0.558189 0.171 Uiso 1 1 calc R U . . .
H38B H -0.078332 0.568420 0.557011 0.171 Uiso 1 1 calc R U . . .
C387 C -0.0657(5) 0.4694(3) 0.7673(3) 0.131(5) Uani 1 1 d . . . . .
H38C H -0.045576 0.455501 0.761911 0.197 Uiso 1 1 calc R U . . .
H38D H -0.081044 0.459872 0.779405 0.197 Uiso 1 1 calc R U . . .
H38E H -0.053085 0.487487 0.773318 0.197 Uiso 1 1 calc R U . . .
C389 C 0.1314(8) 0.4440(4) 0.7381(2) 0.135(6) Uani 1 1 d D . . . .
C393 C -0.0608(6) 0.3051(4) 0.7510(3) 0.164(7) Uani 1 1 d . . . . .
H39A H -0.058216 0.285574 0.758450 0.247 Uiso 1 1 calc R U . . .
H39B H -0.086474 0.306415 0.743593 0.247 Uiso 1 1 calc R U . . .
H39C H -0.058253 0.321017 0.762273 0.247 Uiso 1 1 calc R U . . .
O397 O -0.1635(5) 0.6088(3) 0.4892(2) 0.196(2) Uani 1 1 d . . . . .
C401 C 0.1318(3) 0.3478(3) 0.71159(16) 0.199(3) Uani 1 1 d G . . . .
C45 C 0.1679(4) 0.3425(3) 0.70143(18) 0.199(3) Uani 1 1 d G . . . .
H45 H 0.169222 0.337048 0.685844 0.239 Uiso 1 1 calc R U . . .
C95 C 0.2022(3) 0.3450(3) 0.7141(2) 0.199(3) Uani 1 1 d G . . . .
H95 H 0.226898 0.341341 0.707143 0.239 Uiso 1 1 calc R U . . .
C139 C 0.2003(2) 0.3529(3) 0.7369(2) 0.199(3) Uani 1 1 d G . . . .
H139 H 0.223761 0.354690 0.745536 0.239 Uiso 1 1 calc R U . . .
C16 C 0.1642(2) 0.35833(19) 0.74704(17) 0.199(3) Uani 1 1 d G . . . .
C258 C 0.1300(2) 0.35578(17) 0.73439(15) 0.199(3) Uani 1 1 d G . . . .
N112 N 0.0938(2) 0.3612(2) 0.74455(19) 0.135(4) Uani 1 1 d G . . . .
C336 C 0.0920(3) 0.3691(2) 0.76735(19) 0.199(3) Uani 1 1 d G . . . .
C319 C 0.1262(4) 0.3716(3) 0.78001(16) 0.199(3) Uani 1 1 d G . . . .
H319 H 0.124960 0.377056 0.795592 0.239 Uiso 1 1 calc R U . . .
C471 C 0.1624(3) 0.3663(3) 0.76985(17) 0.199(3) Uani 1 1 d G . . . .
O402 O 0.1424(7) 0.2558(4) 0.6580(3) 0.230(8) Uani 1 1 d . . . . .
C403 C -0.1983(6) 0.6646(4) 0.6620(4) 0.163(7) Uani 1 1 d . . . . .
H40A H -0.224681 0.669467 0.656502 0.245 Uiso 1 1 calc R U . . .
H40B H -0.189537 0.680230 0.672562 0.245 Uiso 1 1 calc R U . . .
H40C H -0.198946 0.645327 0.669949 0.245 Uiso 1 1 calc R U . . .
O404 O -0.6096(4) 0.4320(4) 0.5431(3) 0.206(7) Uani 1 1 d . . . . .
O406 O -0.3994(7) 0.5758(5) 0.5100(3) 0.294(10) Uani 1 1 d . . . . .
O408 O -0.3143(7) 0.8661(3) 0.4880(3) 0.270(10) Uani 1 1 d . . . . .
N410 N -0.4878(5) 0.3814(3) 0.6199(2) 0.157(4) Uani 1 1 d . . . . .
H41A H -0.492727 0.362882 0.615714 0.188 Uiso 1 1 calc R U . . .
H41B H -0.469518 0.391795 0.612952 0.188 Uiso 1 1 calc R U . . .
C411 C 0.1031(8) 0.6308(4) 0.6448(4) 0.165(2) Uani 1 1 d . . . . .
O413 O -0.1591(8) 0.6857(5) 0.5046(3) 0.312(6) Uani 1 1 d D . . . .
C415 C 0.1115(6) 0.4451(3) 0.7898(2) 0.157(4) Uani 1 1 d D . . . .
H41C H 0.107850 0.423679 0.787196 0.236 Uiso 1 1 calc R U . . .
H41D H 0.097338 0.451091 0.803586 0.236 Uiso 1 1 calc R U . . .
H41E H 0.139521 0.449416 0.791731 0.236 Uiso 1 1 calc R U . . .
C420 C -0.0883(5) 0.5061(3) 0.5408(2) 0.1213(16) Uani 1 1 d . . . . .
H42A H -0.096258 0.486680 0.546952 0.182 Uiso 1 1 calc R U . . .
H42B H -0.088192 0.505268 0.524193 0.182 Uiso 1 1 calc R U . . .
H42C H -0.106861 0.521524 0.545867 0.182 Uiso 1 1 calc R U . . .
O422 O -0.0633(5) 0.6066(3) 0.5139(2) 0.196(2) Uani 1 1 d . . . . .
C423 C -0.4469(5) 0.4147(4) 0.6567(3) 0.159(4) Uani 1 1 d D . . . .
H42D H -0.427965 0.407645 0.645405 0.238 Uiso 1 1 calc R U . . .
H42E H -0.450669 0.399231 0.668324 0.238 Uiso 1 1 calc R U . . .
H42F H -0.436872 0.432954 0.663926 0.238 Uiso 1 1 calc R U . . .
C424 C -0.5851(6) 0.5891(4) 0.6530(4) 0.195(6) Uani 1 1 d D . . . .
H42G H -0.575472 0.605745 0.662628 0.233 Uiso 1 1 calc R U . . .
H42H H -0.569337 0.571182 0.656757 0.233 Uiso 1 1 calc R U . . .
O425 O -0.2073(6) 0.6835(4) 0.4691(3) 0.268(9) Uani 1 1 d . . . . .
C426 C -0.2552(8) 0.8043(4) 0.5854(3) 0.165(10) Uani 1 1 d D . . . .
C431 C 0.0538(7) 0.3746(4) 0.7752(3) 0.154(7) Uani 1 1 d . . . . .
C435 C -0.0066(6) 0.4063(4) 0.6843(4) 0.147(7) Uani 1 1 d . . . . .
O437 O -0.1122(5) 0.5744(3) 0.5180(2) 0.196(2) Uani 1 1 d . . . . .
Mg44 Mg -0.4805(8) 0.8089(3) 0.4965(3) 0.266(11) Uani 0.5 1 d D . P . .
C441 C -0.1493(7) 0.4142(5) 0.7023(5) 0.228(13) Uani 1 1 d . . . . .
H44E H -0.136578 0.402078 0.690581 0.342 Uiso 1 1 calc R U . . .
H44F H -0.146066 0.435427 0.698794 0.342 Uiso 1 1 calc R U . . .
H44G H -0.177341 0.409286 0.702897 0.342 Uiso 1 1 calc R U . . .
C442 C -0.4358(6) 0.7404(3) 0.5561(3) 0.200(3) Uani 1 1 d D . . . .
H44A H -0.425036 0.746440 0.541134 0.240 Uiso 1 1 calc R U . . .
H44B H -0.464155 0.744998 0.556342 0.240 Uiso 1 1 calc R U . . .
C443 C -0.4923(5) 0.6973(4) 0.5791(4) 0.200(3) Uani 1 1 d D . . . .
H44C H -0.499409 0.683842 0.566383 0.240 Uiso 1 1 calc R U . . .
H44D H -0.501803 0.717577 0.575114 0.240 Uiso 1 1 calc R U . . .
C448 C 0.0479(5) 0.2731(3) 0.5625(2) 0.146(2) Uani 1 1 d D . . . .
O449 O 0.1947(4) 0.3657(3) 0.7835(3) 0.195(4) Uani 1 1 d . . . . .
C452 C -0.5068(6) 0.3929(4) 0.6359(4) 0.159(4) Uani 1 1 d D . . . .
O453 O 0.0712(5) 0.7557(3) 0.6491(3) 0.209(3) Uani 1 1 d D . . . .
C456 C -0.1592(7) 0.9159(4) 0.6861(3) 0.153(6) Uani 1 1 d . . . . .
H45A H -0.149432 0.935764 0.681821 0.230 Uiso 1 1 calc R U . . .
H45B H -0.140702 0.900618 0.680772 0.230 Uiso 1 1 calc R U . . .
H45C H -0.161695 0.914686 0.702614 0.230 Uiso 1 1 calc R U . . .
C462 C -0.3297(8) 0.7351(5) 0.6540(4) 0.211(10) Uani 1 1 d . . . . .
H46C H -0.318513 0.718125 0.662226 0.317 Uiso 1 1 calc R U . . .
H46D H -0.357749 0.736742 0.657455 0.317 Uiso 1 1 calc R U . . .
H46E H -0.316373 0.753573 0.658637 0.317 Uiso 1 1 calc R U . . .
C464 C 0.1039(5) 0.7390(3) 0.6396(3) 0.179(2) Uani 1 1 d D . . . .
H46A H 0.128051 0.743325 0.648266 0.215 Uiso 1 1 calc R U . . .
H46B H 0.108226 0.745204 0.623613 0.215 Uiso 1 1 calc R U . . .
O465 O -0.2996(5) 0.5930(4) 0.5105(2) 0.230(4) Uani 1 1 d D . . . .
O466 O -0.6520(5) 0.5837(4) 0.6406(3) 0.209(4) Uani 1 1 d D . . . .
O469 O -0.4299(14) 0.8091(10) 0.4628(7) 0.290(5) Uani 0.5 1 d . . P . .
O470 O -0.4941(14) 0.8339(10) 0.5321(7) 0.290(5) Uani 0.5 1 d . . P . .
O472 O -0.1718(4) 0.5607(3) 0.45665(19) 0.196(2) Uani 1 1 d D . . . .
O473 O -0.5184(14) 0.8409(10) 0.4763(7) 0.290(5) Uani 0.5 1 d . . P . .
C474 C 0.0830(9) 0.3342(3) 0.6798(3) 0.166(9) Uani 1 1 d . . . . .
C475 C -0.1708(7) 0.6879(4) 0.5275(4) 0.192(3) Uani 1 1 d D . . . .
H47A H -0.154259 0.702749 0.535477 0.230 Uiso 1 1 calc R U . . .
H47B H -0.167433 0.668291 0.535093 0.230 Uiso 1 1 calc R U . . .
O481 O 0.1566(6) 0.2000(4) 0.7438(4) 0.255(5) Uani 1 1 d D . . . .
C482 C -0.2840(5) 0.6397(3) 0.5113(2) 0.1398(19) Uani 1 1 d D . . . .
H48A H -0.297676 0.658569 0.507493 0.168 Uiso 1 1 calc R U . . .
H48B H -0.257046 0.641764 0.505142 0.168 Uiso 1 1 calc R U . . .
C484 C 0.0509(5) 0.4680(4) 0.7717(3) 0.157(4) Uani 1 1 d D . . . .
H48E H 0.042202 0.483269 0.760884 0.236 Uiso 1 1 calc R U . . .
H48F H 0.045129 0.474631 0.787212 0.236 Uiso 1 1 calc R U . . .
H48G H 0.037033 0.449195 0.768665 0.236 Uiso 1 1 calc R U . . .
C490 C -0.0862(8) 0.2281(4) 0.7939(4) 0.179(3) Uani 1 1 d . . . . .
H49A H -0.097155 0.213121 0.804310 0.269 Uiso 1 1 calc R U . . .
H49B H -0.092588 0.222568 0.778222 0.269 Uiso 1 1 calc R U . . .
H49C H -0.097352 0.247730 0.797361 0.269 Uiso 1 1 calc R U . . .
O491 O -0.3169(5) 0.6148(4) 0.4796(2) 0.230(4) Uani 1 1 d D . . . .
C496 C 0.2317(5) 0.4350(4) 0.6761(3) 0.158(2) Uani 1 1 d D . . . .
H49D H 0.237816 0.425908 0.691027 0.190 Uiso 1 1 calc R U . . .
H49E H 0.224782 0.456278 0.678643 0.190 Uiso 1 1 calc R U . . .
O501 O -0.0782(4) 0.3774(3) 0.5898(3) 0.186(4) Uani 1 1 d . . . . .
O502 O 0.2629(5) 0.4177(4) 0.6402(3) 0.253(4) Uani 1 1 d D . . . .
C508 C -0.3742(7) 0.8141(4) 0.6260(4) 0.200(3) Uani 1 1 d D . . . .
H50A H -0.390349 0.818364 0.639334 0.300 Uiso 1 1 calc R U . . .
H50B H -0.358902 0.831858 0.621947 0.300 Uiso 1 1 calc R U . . .
H50C H -0.356380 0.797461 0.629336 0.300 Uiso 1 1 calc R U . . .
O510 O 0.3007(6) 0.4428(4) 0.6619(3) 0.253(4) Uani 1 1 d D . . . .
C511 C -0.1073(7) 0.6786(4) 0.4777(4) 0.192(3) Uani 1 1 d D . . . .
H51C H -0.109589 0.699954 0.473466 0.230 Uiso 1 1 calc R U . . .
H51D H -0.079692 0.672344 0.475588 0.230 Uiso 1 1 calc R U . . .
O19 O -0.4161(5) 0.7559(2) 0.5739(2) 0.200(3) Uani 1 1 d D . . . .
C93 C -0.6101(5) 0.5016(3) 0.6566(3) 0.140(2) Uani 1 1 d . . . . .
H93A H -0.637234 0.495295 0.654100 0.210 Uiso 1 1 calc R U . . .
H93B H -0.609470 0.517836 0.667791 0.210 Uiso 1 1 calc R U . . .
H93C H -0.594659 0.484669 0.662217 0.210 Uiso 1 1 calc R U . . .
O1 O -0.4375(6) 0.6607(3) 0.7162(2) 0.183(4) Uani 1 1 d . . . . .
C89 C 0.1089(7) 0.2585(6) 0.6679(5) 0.184(9) Uani 1 1 d . . . . .
C84 C -0.1195(7) 0.6742(4) 0.5024(4) 0.192(3) Uani 1 1 d D . . . .
H84A H -0.118737 0.652723 0.506448 0.230 Uiso 1 1 calc R U . . .
H84B H -0.101486 0.685186 0.512621 0.230 Uiso 1 1 calc R U . . .
C96 C -0.1488(7) 0.6330(4) 0.4284(4) 0.192(3) Uani 1 1 d D . . . .
H96A H -0.143409 0.633562 0.411914 0.230 Uiso 1 1 calc R U . . .
H96B H -0.143146 0.612461 0.433702 0.230 Uiso 1 1 calc R U . . .
O0AA O -0.6437(4) 0.5773(4) 0.6764(3) 0.209(4) Uani 1 1 d D . . . .
C130 C 0.1280(6) 0.1877(4) 0.7038(3) 0.179(3) Uani 1 1 d D . . . .
C138 C 0.1966(7) 0.5959(4) 0.7087(3) 0.165(2) Uani 1 1 d D . . . .
C59 C -0.2132(7) 0.6973(5) 0.5285(6) 0.192(3) Uani 1 1 d D . . . .
C126 C -0.1195(7) 0.6540(4) 0.4400(3) 0.192(3) Uani 1 1 d D . . . .
H12C H -0.093273 0.644519 0.440541 0.230 Uiso 1 1 calc R U . . .
H12D H -0.117309 0.672894 0.431321 0.230 Uiso 1 1 calc R U . . .
O2AA O -0.1914(8) 0.6385(5) 0.4317(3) 0.312(6) Uani 1 1 d D . . . .
C2 C -0.1416(6) 0.9208(4) 0.4577(3) 0.161(4) Uani 1 1 d D . . . .
H2A H -0.167200 0.910439 0.458357 0.193 Uiso 1 1 calc R U . . .
H2B H -0.126241 0.911938 0.445076 0.193 Uiso 1 1 calc R U . . .
C14 C 0.1333(7) 0.1958(4) 0.7282(3) 0.179(3) Uani 1 1 d D . . . .
C34 C -0.0837(6) 0.5879(4) 0.5254(3) 0.1424(19) Uani 1 1 d . . . . .
O36 O 0.1738(5) 0.5806(5) 0.7102(3) 0.264(4) Uani 1 1 d D . . . .
C48 C -0.4291(6) 0.7073(3) 0.5600(3) 0.200(3) Uani 1 1 d D . . . .
H48C H -0.438420 0.695689 0.546786 0.240 Uiso 1 1 calc R U . . .
H48D H -0.400722 0.703298 0.562079 0.240 Uiso 1 1 calc R U . . .
C51 C 0.1888(6) 0.6285(3) 0.7156(3) 0.165(2) Uani 1 1 d D . . . .
H51A H 0.194015 0.641650 0.702386 0.198 Uiso 1 1 calc R U . . .
H51B H 0.207343 0.634137 0.727802 0.198 Uiso 1 1 calc R U . . .
O59 O 0.2324(5) 0.5899(4) 0.7029(3) 0.264(4) Uani 1 1 d D . . . .
C2AA C -0.6267(5) 0.5831(4) 0.6590(4) 0.195(6) Uani 1 1 d D . . . .
C64 C -0.3020(4) 0.6176(3) 0.4979(3) 0.1398(19) Uani 1 1 d D . . . .
C25 C -0.3619(7) 0.8742(4) 0.4934(3) 0.178(3) Uani 1 1 d . . . . .
H25A H -0.373261 0.884614 0.480296 0.267 Uiso 1 1 calc R U . . .
H25B H -0.363584 0.887107 0.506830 0.267 Uiso 1 1 calc R U . . .
H25C H -0.376439 0.855663 0.496180 0.267 Uiso 1 1 calc R U . . .
C0AA C -0.1483(6) 0.9542(4) 0.4529(3) 0.161(4) Uani 1 1 d D . . . .
C43 C 0.0635(5) 0.2659(3) 0.58604(19) 0.146(2) Uani 1 1 d D . . . .
H43A H 0.078080 0.246788 0.585683 0.176 Uiso 1 1 calc R U . . .
H43B H 0.081786 0.281873 0.590979 0.176 Uiso 1 1 calc R U . . .
O1AA O -0.1676(5) 0.9537(4) 0.4326(3) 0.224(6) Uani 1 1 d D . . . .
O2 O -0.1382(4) 0.9738(3) 0.4654(2) 0.159(4) Uani 1 1 d D . . . .
C9 C -0.3824(5) 0.7936(3) 0.5051(3) 0.193(3) Uani 1 1 d D . . . .
O13 O -0.5256(6) 0.7679(5) 0.5063(3) 0.290(5) Uani 1 1 d D . . . .
C1AA C 0.1156(5) 0.4929(4) 0.7683(4) 0.207(11) Uani 1 1 d D . . . .
O4AA O 0.0202(5) 0.2951(4) 0.5635(2) 0.258(5) Uani 1 1 d D . . . .
O150 O 0.0581(6) 0.2650(4) 0.5454(2) 0.258(5) Uani 1 1 d D . . . .
C3AA C 0.0955(6) 0.7062(3) 0.6404(3) 0.179(2) Uani 1 1 d D . . . .
H3AA H 0.116651 0.695408 0.632267 0.215 Uiso 1 1 calc R U . . .
H3AB H 0.095822 0.699545 0.656404 0.215 Uiso 1 1 calc R U . . .
C65 C 0.2671(6) 0.4330(4) 0.6607(3) 0.158(2) Uani 1 1 d D . . . .
O3 O 0.1631(6) 0.2857(6) 0.7866(3) 0.303(7) Uani 1 1 d D . . . .
C112 C -0.3485(4) 0.7922(4) 0.5215(3) 0.193(3) Uani 1 1 d D . . . .
H11A H -0.348091 0.810965 0.530458 0.231 Uiso 1 1 calc R U . . .
H11B H -0.352991 0.775488 0.532176 0.231 Uiso 1 1 calc R U . . .
C4AA C 0.0717(5) 0.7880(3) 0.6487(3) 0.179(2) Uani 1 1 d D . . . .
H4AA H 0.062237 0.795766 0.633952 0.215 Uiso 1 1 calc R U . . .
H4AB H 0.098379 0.795827 0.651635 0.215 Uiso 1 1 calc R U . . .
O111 O -0.3740(6) 0.7899(5) 0.4820(3) 0.290(5) Uani 1 1 d D . . . .
O9 O -0.4154(5) 0.7989(5) 0.5083(3) 0.290(5) Uani 1 1 d D . . . .
C7AA C 0.0437(5) 0.7962(4) 0.6679(3) 0.179(2) Uani 1 1 d D . . . .
H7AA H 0.043319 0.779784 0.679131 0.215 Uiso 1 1 calc R U . . .
H7AB H 0.053680 0.814369 0.675619 0.215 Uiso 1 1 calc R U . . .
C6AA C 0.1815(6) 0.2902(5) 0.8208(4) 0.258(9) Uani 1 1 d D . . . .
C61 C 0.1902(6) 0.3745(5) 0.8094(4) 0.199(3) Uani 1 1 d . . . . .
H61A H 0.207226 0.361670 0.818656 0.299 Uiso 1 1 calc R U . . .
H61B H 0.162866 0.371702 0.814084 0.299 Uiso 1 1 calc R U . . .
H61C H 0.197722 0.395433 0.811492 0.299 Uiso 1 1 calc R U . . .
C8AA C -0.4087(7) 0.7897(4) 0.5673(3) 0.200(3) Uani 1 1 d D . . . .
H8AA H -0.393558 0.790886 0.553027 0.240 Uiso 1 1 calc R U . . .
H8AB H -0.434057 0.800084 0.565081 0.240 Uiso 1 1 calc R U . . .
C9AA C 0.1711(4) 0.4537(3) 0.5635(2) 0.1154(14) Uani 1 1 d D . . . .
O5AA O 0.1766(6) 0.3044(6) 0.8420(3) 0.303(7) Uani 1 1 d D . . . .
O6 O 0.2133(6) 0.2791(5) 0.8205(3) 0.303(7) Uani 1 1 d D . . . .
C102 C 0.0378(6) 0.7624(3) 0.5681(3) 0.169(2) Uani 1 1 d D . . . .
H10A H 0.031481 0.747415 0.556200 0.203 Uiso 1 1 calc R U . . .
H10B H 0.064731 0.758281 0.573502 0.203 Uiso 1 1 calc R U . . .
C0BA C 0.0366(5) 0.7918(3) 0.5582(3) 0.169(2) Uani 1 1 d D . . . .
O3AA O 0.0455(5) 0.7951(3) 0.5359(2) 0.214(3) Uani 1 1 d D . . . .
O4 O 0.0228(5) 0.8122(3) 0.5683(2) 0.214(3) Uani 1 1 d D . . . .
O29 O 0.1659(6) 0.1757(4) 0.6947(3) 0.255(5) Uani 1 1 d D . . . .
O6AA O 0.0052(5) 0.8016(3) 0.6604(3) 0.209(3) Uani 1 1 d D . . . .
C1BA C -0.0265(5) 0.8135(4) 0.6729(3) 0.179(2) Uani 1 1 d D . . . .
H1BA H -0.045196 0.822911 0.662440 0.268 Uiso 1 1 calc R U . . .
H1BB H -0.016700 0.828456 0.683628 0.268 Uiso 1 1 calc R U . . .
H1BC H -0.039578 0.797361 0.681202 0.268 Uiso 1 1 calc R U . . .
O7AA O 0.2013(3) 0.4592(3) 0.5725(2) 0.182(5) Uani 1 1 d D . . . .

loop_
_atom_site_aniso_label
_atom_site_aniso_U_11
_atom_site_aniso_U_22
_atom_site_aniso_U_33
_atom_site_aniso_U_23
_atom_site_aniso_U_13
_atom_site_aniso_U_12
Mg00 0.237(7) 0.147(5) 0.107(4) 0.008(3) 0.006(4) -0.025(5)
N002 0.169(13) 0.063(6) 0.087(8) 0.002(5) -0.020(8) 0.010(7)
N003 0.105(8) 0.077(7) 0.136(10) 0.000(7) -0.012(9) 0.006(6)
O004 0.163(10) 0.096(6) 0.105(7) 0.009(5) -0.026(7) -0.021(7)
O005 0.124(8) 0.094(6) 0.114(7) 0.001(5) 0.003(6) 0.008(6)
N006 0.116(8) 0.060(6) 0.122(10) -0.002(6) -0.013(7) -0.006(5)
O011 0.194(11) 0.113(7) 0.095(7) -0.002(6) 0.048(7) -0.008(7)
N012 0.166(11) 0.055(6) 0.118(8) 0.009(6) 0.024(8) -0.006(6)
N013 0.132(9) 0.098(8) 0.096(9) -0.012(7) 0.011(8) -0.017(7)
O015 0.140(9) 0.095(7) 0.136(8) -0.001(5) -0.037(7) -0.003(7)
N016 0.176(11) 0.068(6) 0.104(8) 0.000(5) 0.004(7) -0.003(7)
C158 0.172(6) 0.075(3) 0.129(5) -0.018(4) -0.020(5) -0.006(4)
C162 0.172(6) 0.075(3) 0.129(5) -0.018(4) -0.020(5) -0.006(4)
C333 0.172(6) 0.075(3) 0.129(5) -0.018(4) -0.020(5) -0.006(4)
C194 0.172(6) 0.075(3) 0.129(5) -0.018(4) -0.020(5) -0.006(4)
C132 0.172(6) 0.075(3) 0.129(5) -0.018(4) -0.020(5) -0.006(4)
O017 0.155(9) 0.090(6) 0.127(8) 0.003(6) 0.005(7) 0.001(6)
O018 0.142(9) 0.120(7) 0.125(8) 0.045(6) -0.036(7) -0.006(6)
N019 0.130(10) 0.071(7) 0.121(10) 0.006(7) 0.002(8) -0.007(6)
O020 0.138(8) 0.097(7) 0.108(7) 0.003(5) -0.020(6) 0.014(5)
O021 0.127(8) 0.104(7) 0.112(7) 0.010(5) 0.020(6) -0.010(6)
N022 0.144(10) 0.076(7) 0.115(8) 0.020(6) -0.010(8) 0.009(7)
N024 0.125(11) 0.100(8) 0.113(10) 0.015(7) -0.016(8) -0.002(7)
N027 0.122(9) 0.093(8) 0.110(8) -0.004(6) -0.004(8) -0.046(7)
O028 0.141(8) 0.144(8) 0.107(7) -0.021(6) 0.012(6) 0.010(6)
O030 0.160(10) 0.124(8) 0.106(7) 0.004(6) -0.002(7) -0.005(7)
N031 0.188(14) 0.081(7) 0.098(8) -0.005(6) 0.049(10) 0.012(8)
O032 0.105(7) 0.144(9) 0.143(8) 0.042(6) 0.004(7) 0.001(7)
O033 0.275(10) 0.255(10) 0.159(6) -0.017(7) -0.020(7) 0.047(8)
N035 0.148(12) 0.083(7) 0.086(8) 0.011(6) 0.008(8) 0.010(7)
C137 0.110(13) 0.065(8) 0.18(2) 0.030(10) 0.034(14) 0.016(8)
C072 0.144(13) 0.075(9) 0.141(13) -0.009(8) 0.002(14) -0.020(10)
C167 0.150(18) 0.039(7) 0.23(2) -0.008(10) 0.078(15) -0.001(8)
C373 0.161(18) 0.077(10) 0.160(15) -0.031(10) 0.011(15) 0.011(10)
C118 0.113(12) 0.056(8) 0.19(2) 0.019(9) 0.028(15) 0.004(8)
O036 0.208(9) 0.127(6) 0.224(10) -0.047(6) -0.060(8) -0.010(6)
O037 0.150(9) 0.094(7) 0.127(8) -0.022(6) -0.004(7) 0.012(7)
C042 0.080(9) 0.074(9) 0.171(17) 0.000(9) 0.021(11) -0.013(7)
C049 0.119(11) 0.074(8) 0.113(11) 0.012(7) 0.003(10) -0.002(7)
C106 0.134(12) 0.102(10) 0.097(11) 0.033(8) 0.010(11) 0.009(9)
C124 0.192(17) 0.089(10) 0.103(11) 0.029(8) 0.011(11) -0.012(10)
C099 0.130(13) 0.059(8) 0.148(15) 0.007(8) 0.011(12) -0.001(8)
C034 0.171(15) 0.049(7) 0.093(10) 0.006(7) -0.031(11) 0.013(8)
N010 0.124(9) 0.069(6) 0.092(8) 0.010(5) 0.007(7) 0.003(6)
C113 0.179(16) 0.054(8) 0.108(12) -0.009(8) -0.008(13) -0.001(9)
C105 0.125(12) 0.078(9) 0.157(15) -0.012(10) -0.029(12) -0.004(8)
C129 0.156(15) 0.084(10) 0.107(12) 0.023(8) -0.001(12) 0.029(10)
N043 0.218(15) 0.066(7) 0.179(15) 0.027(9) 0.035(11) 0.000(8)
N044 0.140(12) 0.109(10) 0.154(12) -0.002(8) -0.009(10) -0.028(9)
N045 0.155(10) 0.107(9) 0.089(8) -0.003(7) -0.017(7) -0.017(7)
O046 0.124(8) 0.103(7) 0.169(10) 0.024(6) -0.021(8) -0.020(7)
O047 0.200(10) 0.127(8) 0.083(6) -0.005(5) 0.057(6) -0.019(7)
O048 0.198(10) 0.081(6) 0.100(7) 0.011(5) 0.014(7) -0.012(6)
O050 0.244(10) 0.251(11) 0.270(11) 0.051(9) -0.025(9) 0.029(9)
O051 0.139(9) 0.123(8) 0.144(10) 0.024(6) -0.065(7) -0.017(7)
N052 0.133(11) 0.107(9) 0.118(11) -0.016(7) 0.018(9) -0.030(8)
C053 0.130(4) 0.106(3) 0.110(3) -0.001(3) -0.001(3) 0.002(3)
C058 0.130(4) 0.106(3) 0.110(3) -0.001(3) -0.001(3) 0.002(3)
C086 0.130(4) 0.106(3) 0.110(3) -0.001(3) -0.001(3) 0.002(3)
C155 0.130(4) 0.106(3) 0.110(3) -0.001(3) -0.001(3) 0.002(3)
C038 0.130(4) 0.106(3) 0.110(3) -0.001(3) -0.001(3) 0.002(3)
C039 0.130(4) 0.106(3) 0.110(3) -0.001(3) -0.001(3) 0.002(3)
N008 0.143(9) 0.066(6) 0.128(8) 0.032(6) 0.001(7) 0.009(6)
C185 0.130(4) 0.106(3) 0.110(3) -0.001(3) -0.001(3) 0.002(3)
C075 0.130(4) 0.106(3) 0.110(3) -0.001(3) -0.001(3) 0.002(3)
C107 0.130(4) 0.106(3) 0.110(3) -0.001(3) -0.001(3) 0.002(3)
O054 0.277(17) 0.106(9) 0.126(9) -0.012(7) -0.025(10) 0.013(9)
C059 0.156(5) 0.090(3) 0.173(5) 0.012(3) 0.028(4) 0.005(4)
C226 0.156(5) 0.090(3) 0.173(5) 0.012(3) 0.028(4) 0.005(4)
C300 0.156(5) 0.090(3) 0.173(5) 0.012(3) 0.028(4) 0.005(4)
C372 0.156(5) 0.090(3) 0.173(5) 0.012(3) 0.028(4) 0.005(4)
C236 0.156(5) 0.090(3) 0.173(5) 0.012(3) 0.028(4) 0.005(4)
C169 0.156(5) 0.090(3) 0.173(5) 0.012(3) 0.028(4) 0.005(4)
N025 0.119(8) 0.071(6) 0.148(9) -0.003(6) 0.017(7) 0.014(6)
C248 0.156(5) 0.090(3) 0.173(5) 0.012(3) 0.028(4) 0.005(4)
C328 0.156(5) 0.090(3) 0.173(5) 0.012(3) 0.028(4) 0.005(4)
C153 0.156(5) 0.090(3) 0.173(5) 0.012(3) 0.028(4) 0.005(4)
O060 0.231(13) 0.082(6) 0.142(9) -0.007(6) 0.057(9) -0.016(7)
O061 0.186(11) 0.129(9) 0.174(11) 0.015(7) 0.022(9) 0.020(8)
N062 0.210(11) 0.110(7) 0.149(8) 0.015(6) 0.044(8) -0.014(7)
C063 0.166(8) 0.121(6) 0.143(7) 0.012(6) -0.019(5) -0.006(6)
C066 0.113(13) 0.079(9) 0.136(16) 0.017(10) 0.004(12) 0.003(9)
O067 0.180(10) 0.119(7) 0.097(6) 0.006(5) -0.039(6) -0.022(6)
C068 0.171(16) 0.071(9) 0.100(11) 0.013(7) 0.034(12) 0.003(9)
C103 0.160(15) 0.063(8) 0.162(16) -0.014(9) -0.006(14) 0.000(9)
C327 0.132(13) 0.103(11) 0.169(15) 0.018(10) 0.105(13) 0.020(9)
C284 0.21(2) 0.098(11) 0.126(13) 0.032(9) -0.002(14) -0.030(12)
C094 0.116(12) 0.075(9) 0.143(14) -0.014(9) -0.021(12) 0.001(9)
C191 0.140(14) 0.119(11) 0.086(11) -0.006(9) 0.033(11) 0.017(10)
N023 0.213(14) 0.069(7) 0.103(9) -0.020(6) 0.023(10) 0.007(8)
C145 0.20(2) 0.092(10) 0.105(13) -0.001(9) -0.041(15) 0.016(11)
C100 0.20(2) 0.089(10) 0.080(11) -0.007(7) 0.011(11) -0.008(11)
C200 0.124(14) 0.069(9) 0.20(2) -0.033(11) -0.013(15) -0.015(9)
O069 0.138(8) 0.168(10) 0.101(7) 0.028(7) -0.020(6) -0.005(7)
N070 0.195(14) 0.099(9) 0.136(11) -0.023(8) -0.009(11) -0.026(9)
N076 0.176(13) 0.068(7) 0.127(10) 0.007(6) 0.021(10) -0.014(8)
O078 0.155(10) 0.123(9) 0.277(16) 0.016(9) -0.072(10) -0.015(8)
N079 0.178(13) 0.132(10) 0.123(9) 0.009(8) 0.007(9) -0.011(9)
N081 0.209(15) 0.074(8) 0.141(11) 0.003(7) -0.067(11) -0.005(9)
C082 0.120(13) 0.113(13) 0.134(14) -0.005(10) 0.001(10) 0.032(11)
N084 0.152(13) 0.083(8) 0.150(12) 0.021(9) 0.028(10) 0.003(8)
O085 0.174(7) 0.221(9) 0.231(9) -0.009(7) 0.052(6) 0.000(6)
C087 0.102(12) 0.079(9) 0.138(15) -0.018(9) -0.015(11) 0.020(9)
N089 0.171(13) 0.074(8) 0.137(10) 0.010(7) -0.007(9) 0.014(9)
O090 0.200(12) 0.097(8) 0.135(9) -0.010(7) 0.018(9) 0.024(7)
O091 0.186(10) 0.147(9) 0.102(7) -0.018(6) -0.025(7) -0.011(8)
C093 0.142(4) 0.103(3) 0.118(4) 0.008(3) -0.004(3) -0.012(3)
C131 0.142(4) 0.103(3) 0.118(4) 0.008(3) -0.004(3) -0.012(3)
C276 0.142(4) 0.103(3) 0.118(4) 0.008(3) -0.004(3) -0.012(3)
C250 0.142(4) 0.103(3) 0.118(4) 0.008(3) -0.004(3) -0.012(3)
C071 0.142(4) 0.103(3) 0.118(4) 0.008(3) -0.004(3) -0.012(3)
C080 0.142(4) 0.103(3) 0.118(4) 0.008(3) -0.004(3) -0.012(3)
N009 0.159(10) 0.075(7) 0.107(8) 0.017(5) 0.002(7) 0.028(6)
C092 0.142(4) 0.103(3) 0.118(4) 0.008(3) -0.004(3) -0.012(3)
C057 0.142(4) 0.103(3) 0.118(4) 0.008(3) -0.004(3) -0.012(3)
C141 0.142(4) 0.103(3) 0.118(4) 0.008(3) -0.004(3) -0.012(3)
C095 0.139(15) 0.069(9) 0.129(14) 0.012(8) 0.018(13) 0.004(10)
N101 0.217(14) 0.060(6) 0.105(8) 0.005(5) 0.017(8) -0.015(7)
C271 0.218(9) 0.081(4) 0.149(7) 0.008(5) -0.044(7) -0.025(5)
C400 0.218(9) 0.081(4) 0.149(7) 0.008(5) -0.044(7) -0.025(5)
C301 0.218(9) 0.081(4) 0.149(7) 0.008(5) -0.044(7) -0.025(5)
C305 0.218(9) 0.081(4) 0.149(7) 0.008(5) -0.044(7) -0.025(5)
C231 0.218(9) 0.081(4) 0.149(7) 0.008(5) -0.044(7) -0.025(5)
O102 0.182(12) 0.125(9) 0.147(10) 0.003(8) -0.019(10) 0.013(8)
N104 0.198(13) 0.068(7) 0.206(14) -0.026(8) -0.105(11) 0.037(8)
O109 0.318(10) 0.139(5) 0.184(6) 0.011(5) 0.007(6) -0.011(5)
O119 0.138(9) 0.125(9) 0.195(11) 0.039(8) -0.014(8) 0.006(7)
O120 0.150(10) 0.097(8) 0.223(13) -0.020(7) -0.009(10) 0.007(7)
O121 0.249(15) 0.156(11) 0.187(12) 0.018(9) 0.048(11) -0.008(10)
O122 0.259(8) 0.163(5) 0.206(6) 0.002(5) -0.009(5) 0.010(5)
O123 0.177(10) 0.131(8) 0.145(9) 0.001(7) 0.024(8) 0.016(7)
N125 0.193(17) 0.107(10) 0.122(14) 0.001(9) 0.029(13) -0.040(11)
N126 0.165(13) 0.086(8) 0.135(12) 0.007(7) -0.009(11) 0.007(9)
N127 0.182(12) 0.085(7) 0.118(9) -0.001(6) -0.014(8) 0.015(8)
N128 0.245(18) 0.058(7) 0.137(11) 0.006(6) -0.072(12) -0.008(9)
N130 0.210(14) 0.095(9) 0.171(13) 0.018(8) -0.059(11) -0.015(9)
N134 0.234(18) 0.098(10) 0.131(11) -0.008(7) -0.047(13) 0.019(11)
C135 0.187(5) 0.087(3) 0.145(4) 0.005(3) 0.002(4) -0.007(4)
C143 0.187(5) 0.087(3) 0.145(4) 0.005(3) 0.002(4) -0.007(4)
C116 0.187(5) 0.087(3) 0.145(4) 0.005(3) 0.002(4) -0.007(4)
C181 0.187(5) 0.087(3) 0.145(4) 0.005(3) 0.002(4) -0.007(4)
C381 0.187(5) 0.087(3) 0.145(4) 0.005(3) 0.002(4) -0.007(4)
C111 0.187(5) 0.087(3) 0.145(4) 0.005(3) 0.002(4) -0.007(4)
N097 0.219(13) 0.055(6) 0.117(8) -0.006(5) -0.005(8) -0.017(7)
C290 0.187(5) 0.087(3) 0.145(4) 0.005(3) 0.002(4) -0.007(4)
C263 0.187(5) 0.087(3) 0.145(4) 0.005(3) 0.002(4) -0.007(4)
C114 0.187(5) 0.087(3) 0.145(4) 0.005(3) 0.002(4) -0.007(4)
O136 0.259(8) 0.163(5) 0.206(6) 0.002(5) -0.009(5) 0.010(5)
O138 0.179(11) 0.091(8) 0.164(10) 0.022(7) -0.010(8) -0.002(7)
N139 0.151(14) 0.077(9) 0.170(17) 0.021(10) 0.011(13) 0.025(9)
C144 0.100(12) 0.133(13) 0.109(13) -0.005(10) -0.005(10) 0.002(9)
C383 0.19(2) 0.104(11) 0.141(16) -0.012(10) 0.064(14) -0.009(11)
C292 0.189(19) 0.118(13) 0.144(16) 0.014(11) -0.050(16) -0.017(13)
C208 0.128(13) 0.124(12) 0.127(13) -0.001(10) 0.004(10) -0.016(10)
C108 0.156(16) 0.064(8) 0.127(14) 0.002(8) 0.011(12) -0.012(9)
C055 0.121(12) 0.072(8) 0.108(11) 0.014(8) 0.002(10) -0.015(8)
N007 0.149(11) 0.061(6) 0.117(9) 0.021(6) -0.016(8) -0.007(6)
C077 0.139(14) 0.072(8) 0.108(13) 0.007(7) -0.009(12) 0.002(9)
C151 0.102(11) 0.091(9) 0.122(13) -0.008(8) 0.006(9) -0.001(8)
C029 0.107(12) 0.071(8) 0.129(13) 0.020(8) -0.046(11) -0.009(8)
C146 0.166(8) 0.121(6) 0.143(7) 0.012(6) -0.019(5) -0.006(6)
C147 0.090(12) 0.067(8) 0.130(15) -0.025(8) -0.034(12) -0.001(8)
N152 0.216(14) 0.094(8) 0.143(10) 0.014(7) 0.026(10) 0.021(9)
O154 0.318(10) 0.139(5) 0.184(6) 0.011(5) 0.007(6) -0.011(5)
C156 0.135(13) 0.067(8) 0.114(11) -0.020(8) -0.040(10) -0.012(8)
N157 0.159(13) 0.085(8) 0.124(11) 0.015(7) -0.017(11) 0.000(9)
O163 0.211(13) 0.174(12) 0.152(10) -0.018(8) -0.080(10) -0.034(10)
N164 0.167(11) 0.072(7) 0.143(10) -0.014(7) -0.034(9) -0.011(7)
C212 0.175(8) 0.071(4) 0.152(7) -0.012(4) -0.023(6) 0.005(5)
C338 0.175(8) 0.071(4) 0.152(7) -0.012(4) -0.023(6) 0.005(5)
C350 0.175(8) 0.071(4) 0.152(7) -0.012(4) -0.023(6) 0.005(5)
C221 0.175(8) 0.071(4) 0.152(7) -0.012(4) -0.023(6) 0.005(5)
C161 0.175(8) 0.071(4) 0.152(7) -0.012(4) -0.023(6) 0.005(5)
C165 0.208(7) 0.122(4) 0.145(5) 0.023(4) 0.002(5) -0.030(5)
C323 0.208(7) 0.122(4) 0.145(5) 0.023(4) 0.002(5) -0.030(5)
C183 0.208(7) 0.122(4) 0.145(5) 0.023(4) 0.002(5) -0.030(5)
C278 0.208(7) 0.122(4) 0.145(5) 0.023(4) 0.002(5) -0.030(5)
C277 0.208(7) 0.122(4) 0.145(5) 0.023(4) 0.002(5) -0.030(5)
C308 0.208(7) 0.122(4) 0.145(5) 0.023(4) 0.002(5) -0.030(5)
N041 0.185(13) 0.104(9) 0.106(8) 0.007(7) 0.011(8) 0.005(8)
C273 0.146(15) 0.115(12) 0.172(19) -0.006(12) -0.043(15) -0.027(12)
C329 0.150(14) 0.093(10) 0.162(15) 0.005(10) 0.005(12) 0.001(10)
C378 0.208(7) 0.122(4) 0.145(5) 0.023(4) 0.002(5) -0.030(5)
C166 0.133(14) 0.131(13) 0.124(12) 0.016(9) -0.007(10) -0.019(10)
O168 0.255(15) 0.103(8) 0.177(12) 0.027(8) -0.013(10) -0.023(8)
N170 0.142(12) 0.126(11) 0.185(16) -0.012(11) -0.028(11) 0.001(9)
O172 0.205(13) 0.085(7) 0.179(11) 0.004(7) 0.006(10) 0.005(7)
N176 0.203(15) 0.097(9) 0.118(10) -0.021(7) -0.010(11) 0.028(10)
O177 0.251(11) 0.229(10) 0.278(12) 0.016(8) 0.031(9) -0.054(8)
O178 0.252(6) 0.205(5) 0.132(3) 0.008(3) -0.011(4) -0.045(4)
N179 0.215(18) 0.154(13) 0.109(11) -0.014(9) -0.028(11) -0.015(13)
C180 0.172(6) 0.075(3) 0.129(5) -0.018(4) -0.020(5) -0.006(4)
C182 0.251(8) 0.095(3) 0.189(6) 0.001(4) -0.095(6) 0.001(5)
C409 0.251(8) 0.095(3) 0.189(6) 0.001(4) -0.095(6) 0.001(5)
C467 0.251(8) 0.095(3) 0.189(6) 0.001(4) -0.095(6) 0.001(5)
C436 0.251(8) 0.095(3) 0.189(6) 0.001(4) -0.095(6) 0.001(5)
C229 0.251(8) 0.095(3) 0.189(6) 0.001(4) -0.095(6) 0.001(5)
C217 0.251(8) 0.095(3) 0.189(6) 0.001(4) -0.095(6) 0.001(5)
N065 0.234(14) 0.064(7) 0.140(10) 0.017(6) -0.074(10) -0.022(8)
C230 0.251(8) 0.095(3) 0.189(6) 0.001(4) -0.095(6) 0.001(5)
C296 0.251(8) 0.095(3) 0.189(6) 0.001(4) -0.095(6) 0.001(5)
C298 0.251(8) 0.095(3) 0.189(6) 0.001(4) -0.095(6) 0.001(5)
O184 0.477(18) 0.257(11) 0.201(8) -0.034(7) -0.014(10) 0.063(11)
C186 0.132(14) 0.068(9) 0.131(15) -0.016(8) -0.004(12) -0.007(9)
O187 0.212(9) 0.171(8) 0.200(10) -0.035(7) -0.046(8) 0.000(7)
C188 0.24(3) 0.092(12) 0.090(13) 0.041(10) -0.037(18) -0.059(16)
C189 0.243(6) 0.115(3) 0.180(5) -0.003(3) 0.006(5) 0.015(4)
C282 0.243(6) 0.115(3) 0.180(5) -0.003(3) 0.006(5) 0.015(4)
C367 0.243(6) 0.115(3) 0.180(5) -0.003(3) 0.006(5) 0.015(4)
C395 0.243(6) 0.115(3) 0.180(5) -0.003(3) 0.006(5) 0.015(4)
C223 0.243(6) 0.115(3) 0.180(5) -0.003(3) 0.006(5) 0.015(4)
C159 0.243(6) 0.115(3) 0.180(5) -0.003(3) 0.006(5) 0.015(4)
N056 0.207(14) 0.074(8) 0.204(14) -0.021(8) -0.063(11) -0.011(8)
C216 0.243(6) 0.115(3) 0.180(5) -0.003(3) 0.006(5) 0.015(4)
C288 0.243(6) 0.115(3) 0.180(5) -0.003(3) 0.006(5) 0.015(4)
C235 0.243(6) 0.115(3) 0.180(5) -0.003(3) 0.006(5) 0.015(4)
O190 0.275(17) 0.115(9) 0.157(11) -0.018(8) 0.026(11) -0.016(9)
O192 0.339(13) 0.262(11) 0.173(8) 0.047(7) 0.058(8) 0.056(9)
N196 0.172(12) 0.074(7) 0.157(11) -0.003(8) -0.015(11) 0.005(7)
C197 0.133(15) 0.058(8) 0.159(17) -0.009(10) 0.005(14) 0.007(8)
C199 0.200(6) 0.128(4) 0.168(5) -0.002(4) -0.029(5) -0.020(4)
C259 0.200(6) 0.128(4) 0.168(5) -0.002(4) -0.029(5) -0.020(4)
C286 0.200(6) 0.128(4) 0.168(5) -0.002(4) -0.029(5) -0.020(4)
C398 0.200(6) 0.128(4) 0.168(5) -0.002(4) -0.029(5) -0.020(4)
C289 0.200(6) 0.128(4) 0.168(5) -0.002(4) -0.029(5) -0.020(4)
C173 0.200(6) 0.128(4) 0.168(5) -0.002(4) -0.029(5) -0.020(4)
N096 0.167(11) 0.082(7) 0.165(11) 0.000(7) -0.019(9) -0.023(7)
C416 0.200(6) 0.128(4) 0.168(5) -0.002(4) -0.029(5) -0.020(4)
C375 0.200(6) 0.128(4) 0.168(5) -0.002(4) -0.029(5) -0.020(4)
C363 0.200(6) 0.128(4) 0.168(5) -0.002(4) -0.029(5) -0.020(4)
C202 0.187(10) 0.138(7) 0.150(8) 0.055(6) 0.044(6) 0.035(7)
C203 0.196(6) 0.113(4) 0.118(4) 0.007(3) 0.007(4) -0.007(4)
C361 0.196(6) 0.113(4) 0.118(4) 0.007(3) 0.007(4) -0.007(4)
C339 0.196(6) 0.113(4) 0.118(4) 0.007(3) 0.007(4) -0.007(4)
C302 0.196(6) 0.113(4) 0.118(4) 0.007(3) 0.007(4) -0.007(4)
C299 0.196(6) 0.113(4) 0.118(4) 0.007(3) 0.007(4) -0.007(4)
C148 0.196(6) 0.113(4) 0.118(4) 0.007(3) 0.007(4) -0.007(4)
N064 0.186(12) 0.074(7) 0.105(8) 0.002(6) 0.017(7) 0.040(7)
C1 0.196(6) 0.113(4) 0.118(4) 0.007(3) 0.007(4) -0.007(4)
C115 0.196(6) 0.113(4) 0.118(4) 0.007(3) 0.007(4) -0.007(4)
C514 0.196(6) 0.113(4) 0.118(4) 0.007(3) 0.007(4) -0.007(4)
C206 0.26(3) 0.058(9) 0.143(15) -0.002(9) -0.021(18) 0.014(13)
C207 0.142(8) 0.071(5) 0.175(10) 0.011(6) -0.032(8) 0.010(6)
C242 0.142(8) 0.071(5) 0.175(10) 0.011(6) -0.032(8) 0.010(6)
C429 0.205(19) 0.119(13) 0.148(15) -0.026(12) -0.013(15) 0.007(12)
C239 0.170(16) 0.072(9) 0.139(14) -0.008(8) 0.037(12) -0.006(9)
C195 0.115(12) 0.115(11) 0.128(12) 0.000(9) 0.007(10) 0.003(9)
C227 0.142(8) 0.071(5) 0.175(10) 0.011(6) -0.032(8) 0.010(6)
N014 0.152(10) 0.058(6) 0.152(11) 0.017(6) -0.007(9) -0.006(6)
C321 0.141(14) 0.080(9) 0.114(12) 0.015(8) -0.019(12) 0.002(9)
C274 0.170(15) 0.070(8) 0.128(13) 0.028(8) -0.001(11) -0.026(9)
C175 0.153(9) 0.161(10) 0.169(11) 0.019(9) 0.028(8) 0.010(8)
C209 0.267(9) 0.120(4) 0.190(6) 0.017(5) -0.080(6) -0.030(5)
C446 0.267(9) 0.120(4) 0.190(6) 0.017(5) -0.080(6) -0.030(5)
C412 0.267(9) 0.120(4) 0.190(6) 0.017(5) -0.080(6) -0.030(5)
C451 0.267(9) 0.120(4) 0.190(6) 0.017(5) -0.080(6) -0.030(5)
C458 0.267(9) 0.120(4) 0.190(6) 0.017(5) -0.080(6) -0.030(5)
C335 0.267(9) 0.120(4) 0.190(6) 0.017(5) -0.080(6) -0.030(5)
N074 0.245(16) 0.060(7) 0.175(12) 0.012(7) -0.030(11) -0.058(8)
C421 0.267(9) 0.120(4) 0.190(6) 0.017(5) -0.080(6) -0.030(5)
C392 0.267(9) 0.120(4) 0.190(6) 0.017(5) -0.080(6) -0.030(5)
C295 0.267(9) 0.120(4) 0.190(6) 0.017(5) -0.080(6) -0.030(5)
O210 0.177(10) 0.133(9) 0.184(10) 0.050(8) 0.040(8) -0.007(7)
C211 0.183(18) 0.099(12) 0.164(18) -0.007(13) -0.030(17) -0.015(11)
O215 0.201(12) 0.182(11) 0.151(9) -0.007(8) -0.013(8) 0.021(9)
C218 0.264(8) 0.104(3) 0.209(6) 0.020(4) -0.017(6) -0.014(4)
C316 0.264(8) 0.104(3) 0.209(6) 0.020(4) -0.017(6) -0.014(4)
C417 0.264(8) 0.104(3) 0.209(6) 0.020(4) -0.017(6) -0.014(4)
C331 0.264(8) 0.104(3) 0.209(6) 0.020(4) -0.017(6) -0.014(4)
C385 0.264(8) 0.104(3) 0.209(6) 0.020(4) -0.017(6) -0.014(4)
C117 0.264(8) 0.104(3) 0.209(6) 0.020(4) -0.017(6) -0.014(4)
N149 0.175(11) 0.075(7) 0.161(11) 0.028(7) -0.021(9) 0.012(7)
C232 0.264(8) 0.104(3) 0.209(6) 0.020(4) -0.017(6) -0.014(4)
C377 0.264(8) 0.104(3) 0.209(6) 0.020(4) -0.017(6) -0.014(4)
C255 0.264(8) 0.104(3) 0.209(6) 0.020(4) -0.017(6) -0.014(4)
C224 0.274(8) 0.093(3) 0.171(5) 0.005(4) -0.022(5) -0.010(4)
O225 0.258(8) 0.105(4) 0.237(8) -0.005(4) -0.032(6) -0.010(5)
O228 0.302(13) 0.118(6) 0.129(7) -0.006(5) 0.053(8) 0.002(7)
O234 0.259(8) 0.163(5) 0.206(6) 0.002(5) -0.009(5) 0.010(5)
C238 0.187(10) 0.138(7) 0.150(8) 0.055(6) 0.044(6) 0.035(7)
C240 0.086(10) 0.084(9) 0.148(13) -0.018(8) -0.038(11) -0.019(9)
N241 0.158(12) 0.079(8) 0.30(2) -0.057(10) 0.000(13) -0.010(8)
C243 0.130(13) 0.079(9) 0.147(15) -0.003(9) 0.064(12) -0.010(9)
O244 0.171(13) 0.106(10) 0.33(2) 0.045(11) -0.070(13) 0.032(8)
C245 0.222(7) 0.111(4) 0.174(6) -0.013(4) -0.037(5) 0.016(5)
C256 0.222(7) 0.111(4) 0.174(6) -0.013(4) -0.037(5) 0.016(5)
C419 0.222(7) 0.111(4) 0.174(6) -0.013(4) -0.037(5) 0.016(5)
C332 0.222(7) 0.111(4) 0.174(6) -0.013(4) -0.037(5) 0.016(5)
C193 0.222(7) 0.111(4) 0.174(6) -0.013(4) -0.037(5) 0.016(5)
C249 0.222(7) 0.111(4) 0.174(6) -0.013(4) -0.037(5) 0.016(5)
N171 0.187(12) 0.093(8) 0.149(11) -0.013(7) -0.020(9) 0.009(8)
C399 0.222(7) 0.111(4) 0.174(6) -0.013(4) -0.037(5) 0.016(5)
C304 0.222(7) 0.111(4) 0.174(6) -0.013(4) -0.037(5) 0.016(5)
C382 0.222(7) 0.111(4) 0.174(6) -0.013(4) -0.037(5) 0.016(5)
C247 0.170(19) 0.075(11) 0.130(16) -0.015(11) 0.027(14) -0.004(11)
C253 0.133(16) 0.118(17) 0.152(15) 0.021(12) -0.009(12) 0.014(14)
N257 0.178(16) 0.098(9) 0.110(11) 0.000(8) -0.014(12) -0.016(10)
C261 0.137(15) 0.085(10) 0.155(16) -0.004(10) 0.042(14) -0.007(11)
C260 0.22(2) 0.140(15) 0.153(17) 0.031(12) 0.010(18) 0.077(17)
C360 0.168(18) 0.100(12) 0.19(2) -0.001(12) -0.053(15) 0.027(12)
C251 0.161(16) 0.110(12) 0.146(15) 0.023(11) 0.022(13) 0.021(10)
C237 0.23(2) 0.100(11) 0.087(10) 0.019(8) 0.005(12) -0.020(13)
C083 0.133(14) 0.072(9) 0.140(15) 0.007(9) 0.020(12) 0.006(9)
N040 0.134(10) 0.070(7) 0.155(12) -0.034(7) 0.001(9) 0.009(7)
C214 0.20(2) 0.072(9) 0.099(12) -0.006(8) 0.055(13) 0.002(11)
C110 0.188(18) 0.094(10) 0.135(14) -0.004(9) 0.069(13) 0.013(11)
C322 0.168(11) 0.121(9) 0.295(19) -0.046(10) 0.022(12) -0.002(8)
C262 0.27(3) 0.070(10) 0.20(2) -0.021(13) -0.12(2) -0.012(12)
C265 0.207(6) 0.095(3) 0.137(4) -0.001(3) -0.014(4) 0.003(4)
C219 0.207(6) 0.095(3) 0.137(4) -0.001(3) -0.014(4) 0.003(4)
C133 0.207(6) 0.095(3) 0.137(4) -0.001(3) -0.014(4) 0.003(4)
C341 0.207(6) 0.095(3) 0.137(4) -0.001(3) -0.014(4) 0.003(4)
C407 0.207(6) 0.095(3) 0.137(4) -0.001(3) -0.014(4) 0.003(4)
C174 0.207(6) 0.095(3) 0.137(4) -0.001(3) -0.014(4) 0.003(4)
N098 0.144(10) 0.096(8) 0.140(10) -0.005(7) -0.022(8) 0.017(7)
C309 0.207(6) 0.095(3) 0.137(4) -0.001(3) -0.014(4) 0.003(4)
C396 0.207(6) 0.095(3) 0.137(4) -0.001(3) -0.014(4) 0.003(4)
C388 0.207(6) 0.095(3) 0.137(4) -0.001(3) -0.014(4) 0.003(4)
C266 0.208(19) 0.106(12) 0.152(15) -0.009(10) 0.036(15) 0.017(12)
O269 0.316(18) 0.145(10) 0.116(8) 0.001(7) 0.000(10) -0.006(11)
C272 0.191(18) 0.059(9) 0.22(2) 0.022(12) 0.019(18) -0.037(10)
C279 0.125(13) 0.087(10) 0.107(13) 0.015(10) -0.042(12) -0.007(9)
C281 0.163(18) 0.088(11) 0.141(17) -0.039(11) 0.003(15) -0.018(12)
C283 0.23(2) 0.121(13) 0.112(12) 0.003(10) 0.008(13) 0.042(13)
C285 0.274(8) 0.093(3) 0.171(5) 0.005(4) -0.022(5) -0.010(4)
C450 0.274(8) 0.093(3) 0.171(5) 0.005(4) -0.022(5) -0.010(4)
C5AA 0.274(8) 0.093(3) 0.171(5) 0.005(4) -0.022(5) -0.010(4)
C7 0.274(8) 0.093(3) 0.171(5) 0.005(4) -0.022(5) -0.010(4)
C430 0.274(8) 0.093(3) 0.171(5) 0.005(4) -0.022(5) -0.010(4)
C220 0.274(8) 0.093(3) 0.171(5) 0.005(4) -0.022(5) -0.010(4)
N088 0.250(16) 0.094(8) 0.142(10) 0.024(7) -0.072(11) -0.046(9)
C267 0.274(8) 0.093(3) 0.171(5) 0.005(4) -0.022(5) -0.010(4)
C264 0.274(8) 0.093(3) 0.171(5) 0.005(4) -0.022(5) -0.010(4)
C394 0.274(8) 0.093(3) 0.171(5) 0.005(4) -0.022(5) -0.010(4)
O287 0.34(2) 0.127(10) 0.159(12) -0.017(9) -0.003(13) 0.002(11)
O291 0.208(8) 0.283(11) 0.302(11) 0.028(8) -0.004(7) -0.033(8)
C293 0.166(8) 0.121(6) 0.143(7) 0.012(6) -0.019(5) -0.006(6)
O303 0.252(6) 0.205(5) 0.132(3) 0.008(3) -0.011(4) -0.045(4)
C306 0.144(18) 0.064(9) 0.160(19) 0.006(10) -0.018(15) -0.034(10)
O307 0.223(15) 0.165(12) 0.216(15) -0.045(10) -0.030(11) -0.044(10)
C311 0.186(6) 0.109(4) 0.164(6) -0.038(4) -0.003(5) 0.003(5)
C447 0.186(6) 0.109(4) 0.164(6) -0.038(4) -0.003(5) 0.003(5)
C477 0.186(6) 0.109(4) 0.164(6) -0.038(4) -0.003(5) 0.003(5)
C342 0.186(6) 0.109(4) 0.164(6) -0.038(4) -0.003(5) 0.003(5)
C359 0.186(6) 0.109(4) 0.164(6) -0.038(4) -0.003(5) 0.003(5)
C246 0.186(6) 0.109(4) 0.164(6) -0.038(4) -0.003(5) 0.003(5)
N142 0.159(11) 0.075(7) 0.172(11) -0.027(7) -0.023(9) -0.003(7)
C310 0.186(6) 0.109(4) 0.164(6) -0.038(4) -0.003(5) 0.003(5)
C390 0.186(6) 0.109(4) 0.164(6) -0.038(4) -0.003(5) 0.003(5)
C297 0.186(6) 0.109(4) 0.164(6) -0.038(4) -0.003(5) 0.003(5)
C312 0.139(15) 0.077(10) 0.22(2) 0.012(12) -0.010(16) 0.000(10)
C252 0.111(13) 0.081(10) 0.27(3) 0.018(13) 0.002(15) -0.014(9)
C349 0.25(3) 0.092(11) 0.134(15) 0.001(11) 0.013(16) 0.005(13)
C201 0.159(15) 0.085(10) 0.131(13) 0.007(9) 0.005(13) 0.005(10)
C198 0.125(13) 0.091(10) 0.100(11) 0.025(8) -0.010(11) 0.029(9)
C160 0.120(13) 0.070(9) 0.186(18) 0.031(10) -0.012(13) -0.008(9)
N026 0.155(11) 0.056(6) 0.117(9) 0.006(6) -0.020(9) 0.015(7)
C222 0.103(13) 0.069(9) 0.173(18) 0.010(10) -0.039(13) 0.017(8)
C213 0.168(18) 0.073(9) 0.130(14) 0.010(9) -0.047(13) 0.012(9)
C140 0.162(18) 0.075(10) 0.142(17) 0.013(10) 0.006(16) 0.029(10)
C313 0.166(8) 0.121(6) 0.143(7) 0.012(6) -0.019(5) -0.006(6)
C314 0.159(19) 0.095(13) 0.153(19) 0.033(13) 0.014(17) 0.046(13)
C315 0.21(2) 0.106(15) 0.17(2) 0.045(15) -0.07(2) -0.073(17)
C318 0.251(8) 0.095(3) 0.189(6) 0.001(4) -0.095(6) 0.001(5)
N320 0.239(17) 0.085(9) 0.169(13) 0.000(8) -0.037(12) -0.041(9)
C324 0.215(18) 0.144(14) 0.084(11) 0.001(9) -0.004(10) 0.001(12)
C326 0.128(12) 0.096(10) 0.167(14) 0.001(9) -0.017(11) 0.014(9)
C334 0.130(4) 0.106(3) 0.110(3) -0.001(3) -0.001(3) 0.002(3)
C337 0.138(16) 0.073(10) 0.155(16) -0.022(10) -0.013(14) -0.023(11)
C340 0.248(13) 0.110(7) 0.114(7) -0.012(5) -0.025(9) 0.006(8)
C343 0.258(8) 0.105(4) 0.237(8) -0.005(4) -0.032(6) -0.010(5)
C344 0.258(8) 0.105(4) 0.237(8) -0.005(4) -0.032(6) -0.010(5)
O345 0.260(16) 0.138(10) 0.182(12) 0.005(8) 0.032(11) -0.034(10)
C346 0.141(13) 0.138(13) 0.128(13) 0.008(10) 0.012(10) 0.022(10)
C347 0.174(19) 0.166(19) 0.128(13) 0.041(11) -0.017(12) -0.036(14)
O348 0.132(10) 0.218(16) 0.39(3) 0.014(15) -0.029(13) 0.014(10)
O351 0.208(8) 0.283(11) 0.302(11) 0.028(8) -0.004(7) -0.033(8)
O352 0.159(11) 0.264(18) 0.236(15) 0.116(13) -0.080(11) -0.072(11)
O354 0.348(12) 0.289(11) 0.234(9) 0.022(7) -0.066(8) -0.042(9)
C355 0.17(2) 0.122(17) 0.139(14) 0.028(12) -0.043(14) -0.025(16)
O356 0.477(18) 0.257(11) 0.201(8) -0.034(7) -0.014(10) 0.063(11)
O357 0.252(6) 0.205(5) 0.132(3) 0.008(3) -0.011(4) -0.045(4)
O358 0.195(12) 0.131(10) 0.256(15) -0.062(10) -0.086(12) 0.038(9)
C362 0.243(6) 0.115(3) 0.180(5) -0.003(3) 0.006(5) 0.015(4)
C365 0.243(6) 0.115(3) 0.180(5) -0.003(3) 0.006(5) 0.015(4)
N366 0.30(2) 0.160(16) 0.25(2) 0.069(14) -0.037(19) 0.039(15)
C368 0.20(2) 0.113(13) 0.131(14) -0.033(11) -0.046(16) 0.010(13)
C386 0.151(19) 0.26(3) 0.23(3) 0.07(2) -0.072(19) -0.020(19)
C478 0.21(3) 0.27(3) 0.147(18) 0.017(18) 0.017(19) 0.04(2)
C454 0.104(14) 0.31(3) 0.24(3) 0.07(2) -0.051(16) 0.016(17)
C414 0.21(2) 0.130(15) 0.180(19) 0.032(13) -0.018(18) -0.028(15)
C294 0.169(18) 0.095(11) 0.20(2) 0.024(12) -0.114(18) -0.029(12)
N205 0.146(12) 0.119(10) 0.181(15) 0.069(10) -0.058(12) -0.044(9)
C325 0.150(17) 0.124(13) 0.128(15) 0.014(11) 0.009(15) -0.016(12)
C275 0.32(3) 0.141(15) 0.098(11) 0.024(10) -0.067(16) -0.105(17)
C427 0.235(17) 0.29(2) 0.245(18) 0.065(15) -0.110(15) -0.102(16)
C369 0.18(2) 0.131(15) 0.138(17) -0.004(13) -0.010(16) 0.037(14)
C371 0.243(9) 0.092(3) 0.199(7) -0.009(5) 0.034(6) 0.017(5)
C4 0.243(9) 0.092(3) 0.199(7) -0.009(5) 0.034(6) 0.017(5)
C457 0.243(9) 0.092(3) 0.199(7) -0.009(5) 0.034(6) 0.017(5)
C49 0.243(9) 0.092(3) 0.199(7) -0.009(5) 0.034(6) 0.017(5)
C391 0.243(9) 0.092(3) 0.199(7) -0.009(5) 0.034(6) 0.017(5)
C432 0.243(9) 0.092(3) 0.199(7) -0.009(5) 0.034(6) 0.017(5)
N073 0.217(14) 0.063(7) 0.161(11) -0.004(7) 0.029(10) -0.007(8)
C268 0.243(9) 0.092(3) 0.199(7) -0.009(5) 0.034(6) 0.017(5)
C330 0.243(9) 0.092(3) 0.199(7) -0.009(5) 0.034(6) 0.017(5)
C353 0.243(9) 0.092(3) 0.199(7) -0.009(5) 0.034(6) 0.017(5)
C374 0.140(13) 0.114(11) 0.129(12) 0.023(9) -0.008(11) 0.005(10)
C376 0.235(17) 0.29(2) 0.245(18) 0.065(15) -0.110(15) -0.102(16)
C384 0.196(6) 0.113(4) 0.118(4) 0.007(3) 0.007(4) -0.007(4)
C387 0.191(16) 0.084(10) 0.118(12) 0.012(9) 0.031(12) -0.013(10)
C389 0.22(2) 0.099(11) 0.089(13) -0.006(9) -0.031(15) -0.032(14)
C393 0.23(2) 0.136(14) 0.130(13) -0.021(11) 0.039(14) -0.035(13)
O397 0.252(6) 0.205(5) 0.132(3) 0.008(3) -0.011(4) -0.045(4)
C401 0.170(6) 0.191(7) 0.236(9) -0.023(6) -0.016(6) -0.027(6)
C45 0.170(6) 0.191(7) 0.236(9) -0.023(6) -0.016(6) -0.027(6)
C95 0.170(6) 0.191(7) 0.236(9) -0.023(6) -0.016(6) -0.027(6)
C139 0.170(6) 0.191(7) 0.236(9) -0.023(6) -0.016(6) -0.027(6)
C16 0.170(6) 0.191(7) 0.236(9) -0.023(6) -0.016(6) -0.027(6)
C258 0.170(6) 0.191(7) 0.236(9) -0.023(6) -0.016(6) -0.027(6)
N112 0.146(10) 0.123(10) 0.136(10) 0.013(7) 0.009(8) -0.014(8)
C336 0.170(6) 0.191(7) 0.236(9) -0.023(6) -0.016(6) -0.027(6)
C319 0.170(6) 0.191(7) 0.236(9) -0.023(6) -0.016(6) -0.027(6)
C471 0.170(6) 0.191(7) 0.236(9) -0.023(6) -0.016(6) -0.027(6)
O402 0.28(2) 0.233(17) 0.178(14) -0.004(11) -0.069(14) 0.102(16)
C403 0.169(17) 0.137(14) 0.184(18) 0.028(13) -0.051(15) -0.048(12)
O404 0.125(10) 0.194(14) 0.299(19) 0.054(12) -0.011(11) -0.032(10)
O406 0.41(3) 0.34(3) 0.136(11) -0.018(13) -0.056(14) 0.02(2)
O408 0.39(3) 0.146(11) 0.269(17) -0.024(10) -0.233(18) 0.052(13)
N410 0.210(11) 0.110(7) 0.149(8) 0.015(6) 0.044(8) -0.014(7)
C411 0.200(6) 0.128(4) 0.168(5) -0.002(4) -0.029(5) -0.020(4)
O413 0.477(18) 0.257(11) 0.201(8) -0.034(7) -0.014(10) 0.063(11)
C415 0.248(13) 0.110(7) 0.114(7) -0.012(5) -0.025(9) 0.006(8)
C420 0.142(4) 0.103(3) 0.118(4) 0.008(3) -0.004(3) -0.012(3)
O422 0.252(6) 0.205(5) 0.132(3) 0.008(3) -0.011(4) -0.045(4)
C423 0.187(10) 0.138(7) 0.150(8) 0.055(6) 0.044(6) 0.035(7)
C424 0.168(11) 0.121(9) 0.295(19) -0.046(10) 0.022(12) -0.002(8)
O425 0.33(2) 0.217(16) 0.257(18) -0.079(14) 0.019(16) -0.085(15)
C426 0.18(2) 0.064(11) 0.25(2) 0.071(14) -0.10(2) -0.048(12)
C431 0.26(2) 0.099(12) 0.105(13) -0.003(10) -0.062(15) 0.003(13)
C435 0.115(14) 0.150(16) 0.176(19) 0.006(13) -0.052(13) 0.003(12)
O437 0.252(6) 0.205(5) 0.132(3) 0.008(3) -0.011(4) -0.045(4)
Mg44 0.52(4) 0.125(11) 0.159(12) 0.015(9) -0.025(17) -0.043(15)
C441 0.18(2) 0.139(17) 0.36(4) -0.08(2) -0.10(2) 0.030(14)
C442 0.258(8) 0.105(4) 0.237(8) -0.005(4) -0.032(6) -0.010(5)
C443 0.258(8) 0.105(4) 0.237(8) -0.005(4) -0.032(6) -0.010(5)
C448 0.207(6) 0.095(3) 0.137(4) -0.001(3) -0.014(4) 0.003(4)
O449 0.212(9) 0.171(8) 0.200(10) -0.035(7) -0.046(8) 0.000(7)
C452 0.187(10) 0.138(7) 0.150(8) 0.055(6) 0.044(6) 0.035(7)
O453 0.259(8) 0.163(5) 0.206(6) 0.002(5) -0.009(5) 0.010(5)
C456 0.23(2) 0.100(12) 0.134(14) 0.007(10) -0.027(14) 0.015(13)
C462 0.29(3) 0.16(2) 0.18(2) -0.010(15) 0.025(19) -0.025(18)
C464 0.243(6) 0.115(3) 0.180(5) -0.003(3) 0.006(5) 0.015(4)
O465 0.275(10) 0.255(10) 0.159(6) -0.017(7) -0.020(7) 0.047(8)
O466 0.174(7) 0.221(9) 0.231(9) -0.009(7) 0.052(6) 0.000(6)
O469 0.348(12) 0.289(11) 0.234(9) 0.022(7) -0.066(8) -0.042(9)
O470 0.348(12) 0.289(11) 0.234(9) 0.022(7) -0.066(8) -0.042(9)
O472 0.252(6) 0.205(5) 0.132(3) 0.008(3) -0.011(4) -0.045(4)
O473 0.348(12) 0.289(11) 0.234(9) 0.022(7) -0.066(8) -0.042(9)
C474 0.35(3) 0.065(9) 0.089(12) -0.024(9) 0.015(17) 0.000(13)
C475 0.264(8) 0.104(3) 0.209(6) 0.020(4) -0.017(6) -0.014(4)
O481 0.244(10) 0.251(11) 0.270(11) 0.051(9) -0.025(9) 0.029(9)
C482 0.187(5) 0.087(3) 0.145(4) 0.005(3) 0.002(4) -0.007(4)
C484 0.248(13) 0.110(7) 0.114(7) -0.012(5) -0.025(9) 0.006(8)
C490 0.274(8) 0.093(3) 0.171(5) 0.005(4) -0.022(5) -0.010(4)
O491 0.275(10) 0.255(10) 0.159(6) -0.017(7) -0.020(7) 0.047(8)
C496 0.208(7) 0.122(4) 0.145(5) 0.023(4) 0.002(5) -0.030(5)
O501 0.208(9) 0.127(6) 0.224(10) -0.047(6) -0.060(8) -0.010(6)
O502 0.251(11) 0.229(10) 0.278(12) 0.016(8) 0.031(9) -0.054(8)
C508 0.258(8) 0.105(4) 0.237(8) -0.005(4) -0.032(6) -0.010(5)
O510 0.251(11) 0.229(10) 0.278(12) 0.016(8) 0.031(9) -0.054(8)
C511 0.264(8) 0.104(3) 0.209(6) 0.020(4) -0.017(6) -0.014(4)
O19 0.258(8) 0.105(4) 0.237(8) -0.005(4) -0.032(6) -0.010(5)
C93 0.156(5) 0.090(3) 0.173(5) 0.012(3) 0.028(4) 0.005(4)
O1 0.302(13) 0.118(6) 0.129(7) -0.006(5) 0.053(8) 0.002(7)
C89 0.17(2) 0.21(2) 0.18(2) -0.024(17) 0.026(17) 0.072(17)
C84 0.264(8) 0.104(3) 0.209(6) 0.020(4) -0.017(6) -0.014(4)
C96 0.264(8) 0.104(3) 0.209(6) 0.020(4) -0.017(6) -0.014(4)
O0AA 0.174(7) 0.221(9) 0.231(9) -0.009(7) 0.052(6) 0.000(6)
C130 0.274(8) 0.093(3) 0.171(5) 0.005(4) -0.022(5) -0.010(4)
C138 0.200(6) 0.128(4) 0.168(5) -0.002(4) -0.029(5) -0.020(4)
C59 0.264(8) 0.104(3) 0.209(6) 0.020(4) -0.017(6) -0.014(4)
C126 0.264(8) 0.104(3) 0.209(6) 0.020(4) -0.017(6) -0.014(4)
O2AA 0.477(18) 0.257(11) 0.201(8) -0.034(7) -0.014(10) 0.063(11)
C2 0.153(9) 0.161(10) 0.169(11) 0.019(9) 0.028(8) 0.010(8)
C14 0.274(8) 0.093(3) 0.171(5) 0.005(4) -0.022(5) -0.010(4)
C34 0.196(6) 0.113(4) 0.118(4) 0.007(3) 0.007(4) -0.007(4)
O36 0.208(8) 0.283(11) 0.302(11) 0.028(8) -0.004(7) -0.033(8)
C48 0.258(8) 0.105(4) 0.237(8) -0.005(4) -0.032(6) -0.010(5)
C51 0.200(6) 0.128(4) 0.168(5) -0.002(4) -0.029(5) -0.020(4)
O59 0.208(8) 0.283(11) 0.302(11) 0.028(8) -0.004(7) -0.033(8)
C2AA 0.168(11) 0.121(9) 0.295(19) -0.046(10) 0.022(12) -0.002(8)
C64 0.187(5) 0.087(3) 0.145(4) 0.005(3) 0.002(4) -0.007(4)
C25 0.251(8) 0.095(3) 0.189(6) 0.001(4) -0.095(6) 0.001(5)
C0AA 0.153(9) 0.161(10) 0.169(11) 0.019(9) 0.028(8) 0.010(8)
C43 0.207(6) 0.095(3) 0.137(4) -0.001(3) -0.014(4) 0.003(4)
O1AA 0.286(18) 0.216(15) 0.169(12) 0.020(11) -0.019(12) -0.020(13)
O2 0.167(10) 0.159(10) 0.151(10) 0.028(8) 0.026(8) 0.004(8)
C9 0.267(9) 0.120(4) 0.190(6) 0.017(5) -0.080(6) -0.030(5)
O13 0.348(12) 0.289(11) 0.234(9) 0.022(7) -0.066(8) -0.042(9)
C1AA 0.20(2) 0.123(18) 0.30(3) 0.00(2) -0.10(2) -0.009(15)
O4AA 0.339(13) 0.262(11) 0.173(8) 0.047(7) 0.058(8) 0.056(9)
O150 0.339(13) 0.262(11) 0.173(8) 0.047(7) 0.058(8) 0.056(9)
C3AA 0.243(6) 0.115(3) 0.180(5) -0.003(3) 0.006(5) 0.015(4)
C65 0.208(7) 0.122(4) 0.145(5) 0.023(4) 0.002(5) -0.030(5)
O3 0.306(15) 0.41(2) 0.190(9) 0.004(10) -0.086(9) -0.040(13)
C112 0.267(9) 0.120(4) 0.190(6) 0.017(5) -0.080(6) -0.030(5)
C4AA 0.243(6) 0.115(3) 0.180(5) -0.003(3) 0.006(5) 0.015(4)
O111 0.348(12) 0.289(11) 0.234(9) 0.022(7) -0.066(8) -0.042(9)
O9 0.348(12) 0.289(11) 0.234(9) 0.022(7) -0.066(8) -0.042(9)
C7AA 0.243(6) 0.115(3) 0.180(5) -0.003(3) 0.006(5) 0.015(4)
C6AA 0.235(17) 0.29(2) 0.245(18) 0.065(15) -0.110(15) -0.102(16)
C61 0.170(6) 0.191(7) 0.236(9) -0.023(6) -0.016(6) -0.027(6)
C8AA 0.258(8) 0.105(4) 0.237(8) -0.005(4) -0.032(6) -0.010(5)
C9AA 0.130(4) 0.106(3) 0.110(3) -0.001(3) -0.001(3) 0.002(3)
O5AA 0.306(15) 0.41(2) 0.190(9) 0.004(10) -0.086(9) -0.040(13)
O6 0.306(15) 0.41(2) 0.190(9) 0.004(10) -0.086(9) -0.040(13)
C102 0.222(7) 0.111(4) 0.174(6) -0.013(4) -0.037(5) 0.016(5)
C0BA 0.222(7) 0.111(4) 0.174(6) -0.013(4) -0.037(5) 0.016(5)
O3AA 0.318(10) 0.139(5) 0.184(6) 0.011(5) 0.007(6) -0.011(5)
O4 0.318(10) 0.139(5) 0.184(6) 0.011(5) 0.007(6) -0.011(5)
O29 0.244(10) 0.251(11) 0.270(11) 0.051(9) -0.025(9) 0.029(9)
O6AA 0.259(8) 0.163(5) 0.206(6) 0.002(5) -0.009(5) 0.010(5)
C1BA 0.243(6) 0.115(3) 0.180(5) -0.003(3) 0.006(5) 0.015(4)
O7AA 0.115(8) 0.266(15) 0.166(10) -0.078(10) 0.006(7) -0.037(9)

_geom_special_details            
;
 All esds (except the esd in the dihedral angle between two l.s. planes)
 are estimated using the full covariance matrix.  The cell esds are taken
 into account individually in the estimation of esds in distances, angles
 and torsion angles; correlations between esds in cell parameters are only
 used when they are defined by crystal symmetry.  An approximate (isotropic)
 treatment of cell esds is used for estimating esds involving l.s. planes.
;

loop_
_geom_bond_atom_site_label_1
_geom_bond_atom_site_label_2
_geom_bond_distance
_geom_bond_site_symmetry_2
_geom_bond_publ_flag
Mg00 O397 2.025(17) . ?
Mg00 O178 2.036(15) . ?
Mg00 O357 2.049(16) . ?
Mg00 O303 2.078(18) . ?
Mg00 O472 2.101(13) . ?
Mg00 O437 2.103(15) . ?
N002 C147 1.270(16) . ?
N002 C042 1.479(15) . ?
N003 C087 1.354(19) . ?
N003 C068 1.457(15) . ?
O004 C029 1.314(13) . ?
O004 C374 1.467(17) . ?
O005 C087 1.172(16) . ?
N006 C053 1.353(13) . ?
N006 C066 1.407(19) . ?
O011 C200 1.366(12) . ?
O011 C387 1.432(18) . ?
N012 C197 1.355(19) . ?
N012 C059 1.385(15) . ?
N013 C186 1.306(19) . ?
N013 N052 1.405(15) . ?
O015 C240 1.181(16) . ?
N016 C158 1.3900 . ?
N016 C132 1.3900 . ?
C158 C162 1.3900 . ?
C158 C180 1.45(2) . ?
C162 C333 1.3900 . ?
C333 C194 1.3900 . ?
C194 C132 1.3900 . ?
C132 C240 1.505(18) . ?
O017 C279 1.239(16) . ?
O018 C129 1.396(12) . ?
O018 C347 1.46(2) . ?
N019 C306 1.294(19) . ?
N019 C207 1.457(15) . ?
O020 C197 1.245(18) . ?
O021 C147 1.206(16) . ?
N022 C240 1.278(16) . ?
N022 C093 1.423(13) . ?
N024 C279 1.282(17) . ?
N024 C082 1.498(18) . ?
N027 C156 1.344(17) . ?
N027 C063 1.406(18) . ?
O028 C107 1.365(10) . ?
O028 C334 1.419(12) . ?
O030 C066 1.218(18) . ?
N031 C243 1.325(17) . ?
N031 C144 1.388(18) . ?
O032 C095 1.161(16) . ?
O033 C114 1.346(18) . ?
O033 C482 1.404(14) . ?
N035 C137 1.3900 . ?
N035 C118 1.3900 . ?
C137 C072 1.3900 . ?
C137 C197 1.523(14) . ?
C072 C167 1.3900 . ?
C167 C373 1.3900 . ?
C373 C118 1.3900 . ?
C118 C188 1.509(14) . ?
O036 C156 1.282(18) . ?
O037 C186 1.223(17) . ?
C042 C049 1.3900 . ?
C042 C034 1.3900 . ?
C049 C106 1.3900 . ?
C106 C124 1.3900 . ?
C124 C099 1.3900 . ?
C099 C034 1.3900 . ?
C099 C129 1.3900 . ?
C034 N010 1.3900 . ?
N010 C113 1.3900 . ?
C113 C105 1.3900 . ?
C113 C095 1.503(12) . ?
C105 C129 1.3900 . ?
N043 C401 1.337(19) . ?
N043 C474 1.39(2) . ?
N044 C337 1.235(19) . ?
N044 C182 1.398(17) . ?
N045 C262 1.21(2) . ?
N045 C135 1.430(14) . ?
O046 C306 1.191(18) . ?
O047 C180 1.170(19) . ?
O048 C247 1.218(19) . ?
O050 C224 1.00(3) . ?
O051 C188 1.14(2) . ?
N052 C180 1.411(19) . ?
N052 C166 1.457(18) . ?
C053 C058 1.3900 . ?
C053 C039 1.3900 . ?
C058 C086 1.3900 . ?
C086 C155 1.3900 . ?
C155 C038 1.3900 . ?
C038 C039 1.3900 . ?
C038 C107 1.3900 . ?
C039 N008 1.3900 . ?
N008 C185 1.3900 . ?
C185 C075 1.3900 . ?
C185 C156 1.423(15) . ?
C075 C107 1.3900 . ?
O054 C315 1.26(3) . ?
C059 C226 1.3900 . ?
C059 C169 1.3900 . ?
C226 C300 1.3900 . ?
C300 C372 1.3900 . ?
C372 C236 1.3900 . ?
C236 C169 1.3900 . ?
C236 C153 1.3900 . ?
C169 N025 1.3900 . ?
N025 C248 1.3900 . ?
C248 C328 1.3900 . ?
C248 C243 1.502(12) . ?
C328 C153 1.3900 . ?
C153 O210 1.293(13) . ?
O060 C243 1.247(17) . ?
O061 C235 1.270(16) . ?
O061 C403 1.51(2) . ?
N062 C095 1.39(2) . ?
N062 C202 1.47(2) . ?
C063 C293 1.518(16) . ?
C063 C146 1.544(15) . ?
C063 C313 1.548(15) . ?
C066 C145 1.466(18) . ?
O067 C141 1.339(10) . ?
O067 C420 1.393(16) . ?
C068 C103 1.3900 . ?
C068 C191 1.3900 . ?
C103 C327 1.3900 . ?
C327 C284 1.3900 . ?
C284 C094 1.3900 . ?
C094 C191 1.3900 . ?
C094 C200 1.3900 . ?
C191 N023 1.3900 . ?
N023 C145 1.3900 . ?
C145 C100 1.3900 . ?
C100 C200 1.3900 . ?
O069 C211 1.16(2) . ?
N070 C431 1.28(2) . ?
N070 C311 1.404(17) . ?
N076 C261 1.285(17) . ?
N076 C211 1.46(2) . ?
O078 C318 1.16(3) . ?
N079 C203 1.391(14) . ?
N079 C411 1.45(2) . ?
N081 C272 1.34(2) . ?
N081 C245 1.407(18) . ?
C082 C253 1.46(2) . ?
C082 C346 1.57(2) . ?
C082 C326 1.56(2) . ?
N084 C426 1.42(2) . ?
N084 N139 1.474(19) . ?
O085 C322 1.366(17) . ?
O085 C424 1.414(17) . ?
C087 C092 1.523(17) . ?
N089 C253 1.30(2) . ?
O090 C314 1.21(2) . ?
O091 C384 1.313(19) . ?
O091 C514 1.360(11) . ?
C093 C131 1.3900 . ?
C093 C080 1.3900 . ?
C131 C276 1.3900 . ?
C276 C250 1.3900 . ?
C250 C071 1.3900 . ?
C071 C080 1.3900 . ?
C071 C141 1.3900 . ?
C080 N009 1.3900 . ?
N009 C092 1.3900 . ?
C092 C057 1.3900 . ?
C057 C141 1.3900 . ?
N101 C271 1.3900 . ?
N101 C231 1.3900 . ?
C271 C474 1.36(3) . ?
C271 C400 1.3900 . ?
C400 C301 1.3900 . ?
C301 C305 1.3900 . ?
C305 C231 1.3900 . ?
C231 C281 1.46(2) . ?
O102 C140 1.299(15) . ?
O102 C456 1.37(2) . ?
N104 C224 1.39(3) . ?
N104 C265 1.543(17) . ?
O109 C272 1.16(2) . ?
O119 C253 1.248(19) . ?
O120 C281 1.25(2) . ?
O121 C343 1.32(2) . ?
O121 C508 1.50(2) . ?
O122 C206 1.31(2) . ?
O123 C2 1.375(17) . ?
O123 C175 1.453(14) . ?
N125 N157 1.348(19) . ?
N125 C188 1.51(3) . ?
N125 C324 1.50(2) . ?
N126 N257 1.380(18) . ?
N126 C315 1.42(2) . ?
N127 C293 1.32(2) . ?
N128 C435 1.29(2) . ?
N128 C165 1.364(19) . ?
N130 C218 1.366(19) . ?
N130 C59 1.42(3) . ?
N134 C369 1.21(2) . ?
N134 C209 1.438(18) . ?
C135 C143 1.3900 . ?
C135 C111 1.3900 . ?
C143 C116 1.3900 . ?
C116 C181 1.3900 . ?
C181 C381 1.3900 . ?
C381 C111 1.3900 . ?
C381 C114 1.3900 . ?
C111 N097 1.3900 . ?
N097 C290 1.3900 . ?
C290 C263 1.3900 . ?
C290 C211 1.516(12) . ?
C263 C114 1.3900 . ?
O136 C3AA 1.415(15) . ?
O136 C365 1.421(12) . ?
O138 C355 1.22(2) . ?
N139 C314 1.32(2) . ?
N139 C266 1.42(2) . ?
C144 C383 1.3900 . ?
C144 C055 1.3900 . ?
C383 C292 1.3900 . ?
C292 C208 1.3900 . ?
C208 C108 1.3900 . ?
C108 C055 1.3900 . ?
C108 C029 1.3900 . ?
C055 N007 1.3900 . ?
N007 C077 1.3900 . ?
C077 C151 1.3900 . ?
C077 C147 1.513(12) . ?
C151 C029 1.3900 . ?
N152 C189 1.343(18) . ?
N152 C362 1.460(16) . ?
O154 C382 1.281(19) . ?
O154 C102 1.439(15) . ?
N157 C247 1.36(2) . ?
O163 C389 1.30(2) . ?
N164 C212 1.3900 . ?
N164 C161 1.3900 . ?
C212 C338 1.3900 . ?
C212 C314 1.507(15) . ?
C338 C350 1.3900 . ?
C350 C221 1.3900 . ?
C221 C161 1.3900 . ?
C161 C337 1.461(15) . ?
C165 C323 1.3900 . ?
C165 C308 1.3900 . ?
C323 C183 1.3900 . ?
C183 C278 1.3900 . ?
C278 C277 1.3900 . ?
C277 C308 1.3900 . ?
C277 C378 1.3900 . ?
C308 N041 1.3900 . ?
N041 C273 1.3900 . ?
C273 C329 1.3900 . ?
C273 C389 1.549(15) . ?
C329 C378 1.3900 . ?
C378 O177 1.26(2) . ?
O168 C255 1.360(17) . ?
O168 C462 1.49(2) . ?
N170 C368 1.297(18) . ?
N170 C89 1.43(3) . ?
O172 C337 1.31(2) . ?
N176 C206 1.32(2) . ?
N176 C199 1.460(17) . ?
O177 C496 1.434(15) . ?
N179 C389 1.28(2) . ?
N179 C340 1.44(2) . ?
C182 C409 1.3900 . ?
C182 C217 1.3900 . ?
C409 C467 1.3900 . ?
C467 C436 1.3900 . ?
C436 C229 1.3900 . ?
C229 C217 1.3900 . ?
C229 C298 1.3900 . ?
C217 N065 1.3900 . ?
N065 C230 1.3900 . ?
C230 C296 1.3900 . ?
C230 C318 1.491(17) . ?
C296 C298 1.3900 . ?
C298 O408 1.430(14) . ?
O184 C59 1.11(3) . ?
C186 C1 1.497(17) . ?
O187 C431 1.25(2) . ?
C189 C282 1.3900 . ?
C189 C159 1.3900 . ?
C282 C367 1.3900 . ?
C367 C395 1.3900 . ?
C395 C223 1.3900 . ?
C223 C159 1.3900 . ?
C223 C235 1.3900 . ?
C159 N056 1.3900 . ?
N056 C216 1.3900 . ?
C216 C288 1.3900 . ?
C216 C206 1.43(2) . ?
C288 C235 1.3900 . ?
O190 C474 1.32(2) . ?
O192 C388 1.306(15) . ?
O192 C43 1.448(15) . ?
N196 C318 1.27(3) . ?
N196 C312 1.458(18) . ?
C199 C259 1.3900 . ?
C199 C173 1.3900 . ?
C259 C286 1.3900 . ?
C286 C398 1.3900 . ?
C398 C289 1.3900 . ?
C289 C173 1.3900 . ?
C289 C363 1.3900 . ?
C173 N096 1.3900 . ?
N096 C416 1.3900 . ?
C416 C375 1.3900 . ?
C416 C411 1.50(2) . ?
C375 C363 1.3900 . ?
C363 O351 1.32(2) . ?
C202 C238 1.540(16) . ?
C202 C423 1.539(16) . ?
C202 C452 1.552(17) . ?
C203 C361 1.3900 . ?
C203 C148 1.3900 . ?
C361 C339 1.3900 . ?
C339 C302 1.3900 . ?
C302 C299 1.3900 . ?
C299 C148 1.3900 . ?
C299 C514 1.3900 . ?
C148 N064 1.3900 . ?
N064 C1 1.3900 . ?
C1 C115 1.3900 . ?
C115 C514 1.3900 . ?
C207 C242 1.3900 . ?
C207 C227 1.3900 . ?
C242 C429 1.3900 . ?
C429 C239 1.3900 . ?
C239 C195 1.3900 . ?
C195 C227 1.3900 . ?
C195 C175 1.3900 . ?
C227 N014 1.3900 . ?
N014 C321 1.3900 . ?
C321 C274 1.3900 . ?
C321 C279 1.481(14) . ?
C274 C175 1.3900 . ?
C209 C446 1.3900 . ?
C209 C335 1.3900 . ?
C446 C412 1.3900 . ?
C412 C451 1.3900 . ?
C451 C458 1.3900 . ?
C458 C335 1.3900 . ?
C458 C295 1.3900 . ?
C335 N074 1.3900 . ?
N074 C421 1.3900 . ?
C421 C392 1.3900 . ?
C421 C426 1.484(17) . ?
C392 C295 1.3900 . ?
C295 O354 1.429(12) . ?
O210 C93 1.454(18) . ?
C218 C316 1.3900 . ?
C218 C117 1.3900 . ?
C316 C417 1.3900 . ?
C417 C331 1.3900 . ?
C331 C385 1.3900 . ?
C385 C117 1.3900 . ?
C385 C255 1.3900 . ?
C117 N149 1.3900 . ?
N149 C232 1.3900 . ?
C232 C377 1.3900 . ?
C232 C272 1.527(16) . ?
C377 C255 1.3900 . ?
C224 C267 1.540(17) . ?
O225 C443 1.418(11) . ?
O225 C48 1.472(11) . ?
O228 C262 1.27(2) . ?
O234 C362 1.186(19) . ?
N241 C371 1.42(2) . ?
N241 C344 1.475(17) . ?
O244 C426 1.14(2) . ?
C245 C256 1.3900 . ?
C245 C249 1.3900 . ?
C256 C419 1.3900 . ?
C419 C332 1.3900 . ?
C332 C193 1.3900 . ?
C193 C249 1.3900 . ?
C193 C382 1.3900 . ?
C249 N171 1.3900 . ?
N171 C399 1.3900 . ?
C399 C304 1.3900 . ?
C399 C369 1.483(16) . ?
C304 C382 1.3900 . ?
C247 C214 1.494(12) . ?
N257 C281 1.35(2) . ?
N257 C393 1.51(2) . ?
C261 C083 1.3900 . ?
C261 C260 1.3900 . ?
C260 C360 1.3900 . ?
C360 C251 1.3900 . ?
C251 C237 1.3900 . ?
C237 C083 1.3900 . ?
C237 C322 1.3900 . ?
C083 N040 1.3900 . ?
N040 C214 1.3900 . ?
C214 C110 1.3900 . ?
C110 C322 1.3900 . ?
C262 C268 1.488(18) . ?
C265 C219 1.3900 . ?
C265 C174 1.3900 . ?
C219 C133 1.3900 . ?
C133 C341 1.3900 . ?
C341 C407 1.3900 . ?
C407 C174 1.3900 . ?
C407 C388 1.3900 . ?
C174 N098 1.3900 . ?
N098 C309 1.3900 . ?
C309 C89 1.30(3) . ?
C309 C396 1.3900 . ?
C396 C388 1.3900 . ?
O269 C394 1.349(16) . ?
O269 C490 1.41(2) . ?
C283 O1 1.33(2) . ?
C285 N366 1.41(2) . ?
C285 C450 1.3900 . ?
C285 C220 1.3900 . ?
C450 C5AA 1.3900 . ?
C5AA C7 1.3900 . ?
C7 C430 1.3900 . ?
C430 C220 1.3900 . ?
C430 C394 1.3900 . ?
C220 N088 1.3900 . ?
N088 C267 1.3900 . ?
C267 C264 1.3900 . ?
C264 C394 1.3900 . ?
O287 C369 1.27(2) . ?
O291 C411 1.15(2) . ?
C293 O501 1.245(19) . ?
C306 C222 1.524(15) . ?
O307 C1AA 1.185(14) . ?
C311 C447 1.3900 . ?
C311 C246 1.3900 . ?
C447 C477 1.3900 . ?
C477 C342 1.3900 . ?
C342 C359 1.3900 . ?
C359 C246 1.3900 . ?
C359 C297 1.3900 . ?
C246 N142 1.3900 . ?
N142 C310 1.3900 . ?
C310 C390 1.3900 . ?
C310 C435 1.39(2) . ?
C390 C297 1.3900 . ?
C297 O358 1.310(16) . ?
C312 C252 1.3900 . ?
C312 C160 1.3900 . ?
C252 C349 1.3900 . ?
C349 C201 1.3900 . ?
C201 C198 1.3900 . ?
C198 C160 1.3900 . ?
C198 C140 1.3900 . ?
C160 N026 1.3900 . ?
N026 C222 1.3900 . ?
C222 C213 1.3900 . ?
C213 C140 1.3900 . ?
C315 C325 1.42(3) . ?
N320 C1AA 1.377(16) . ?
C334 C9AA 1.474(14) . ?
C340 C1AA 1.506(15) . ?
C340 C484 1.541(16) . ?
C340 C415 1.559(12) . ?
C343 C8AA 1.43(2) . ?
C344 O348 1.18(3) . ?
C344 C443 1.487(12) . ?
O345 C452 1.23(2) . ?
C347 C355 1.527(16) . ?
O351 C51 1.57(2) . ?
O352 C435 1.30(2) . ?
O354 C112 1.455(13) . ?
C355 O404 1.33(2) . ?
O356 C511 1.467(17) . ?
O356 C126 1.474(16) . ?
O358 C441 1.47(3) . ?
C362 C365 1.474(13) . ?
N366 C14 1.491(17) . ?
C368 C386 1.3900 . ?
C368 C294 1.3900 . ?
C386 C478 1.3900 . ?
C478 C454 1.3900 . ?
C454 C414 1.3900 . ?
C414 C294 1.3900 . ?
C414 C427 1.3900 . ?
C294 N205 1.3900 . ?
N205 C325 1.3900 . ?
C325 C275 1.3900 . ?
C275 C427 1.3900 . ?
C427 O3 1.432(15) . ?
C371 C4 1.3900 . ?
C371 C432 1.3900 . ?
C4 C457 1.3900 . ?
C457 C49 1.3900 . ?
C49 C391 1.3900 . ?
C391 C432 1.3900 . ?
C391 C353 1.3900 . ?
C432 N073 1.3900 . ?
N073 C268 1.3900 . ?
C268 C330 1.3900 . ?
C330 C353 1.3900 . ?
C353 O1 1.407(15) . ?
C376 O3 1.441(17) . ?
C376 C6AA 1.516(17) . ?
C384 C34 1.52(2) . ?
C401 C45 1.3900 . ?
C401 C258 1.3900 . ?
C45 C95 1.3900 . ?
C95 C139 1.3900 . ?
C139 C16 1.3900 . ?
C16 C258 1.3900 . ?
C16 C471 1.3900 . ?
C258 N112 1.3900 . ?
N112 C336 1.3900 . ?
C336 C319 1.3900 . ?
C336 C431 1.40(2) . ?
C319 C471 1.3900 . ?
C471 O449 1.367(15) . ?
O402 C89 1.29(2) . ?
O408 C25 1.69(3) . ?
N410 C452 1.25(2) . ?
O413 C475 1.409(16) . ?
O413 C84 1.450(17) . ?
O422 C34 1.284(19) . ?
C424 C2AA 1.485(17) . ?
O437 C34 1.22(2) . ?
Mg44 O473 2.27(5) . ?
Mg44 O9 2.37(3) . ?
Mg44 O13 2.462(18) . ?
Mg44 O470 2.42(5) . ?
Mg44 O469 2.63(5) . ?
C442 O19 1.425(12) . ?
C442 C48 1.515(11) . ?
C448 O150 1.126(13) . ?
C448 O4AA 1.364(14) . ?
C448 C43 1.517(14) . ?
O449 C61 1.58(2) . ?
O453 C4AA 1.442(14) . ?
O453 C464 1.455(12) . ?
C464 C3AA 1.492(12) . ?
O465 C64 1.331(14) . ?
O466 C2AA 1.385(16) . ?
O472 C9AA 1.351(13) 5_566 ?
C475 C59 1.507(17) . ?
O481 C14 1.229(16) . ?
C482 C64 1.403(14) . ?
O491 C64 1.198(13) . ?
C496 C65 1.513(16) . ?
O502 C65 1.396(15) . ?
O510 C65 1.227(15) . ?
C511 C84 1.525(17) . ?
O19 C8AA 1.578(19) . ?
C96 O2AA 1.487(17) . ?
C96 C126 1.531(17) . ?
O0AA C2AA 1.207(16) . ?
C130 C14 1.491(13) . ?
C130 O29 1.500(16) . ?
C138 O36 1.04(2) . ?
C138 O59 1.297(16) . ?
C138 C51 1.538(16) . ?
C2 C0AA 1.536(16) . ?
C0AA O2 1.192(15) . ?
C0AA O1AA 1.365(15) . ?
C9 O9 1.166(15) . ?
C9 O111 1.396(16) . ?
C9 C112 1.506(15) . ?
C4AA C7AA 1.522(15) . ?
C7AA O6AA 1.407(15) . ?
C6AA O6 1.192(17) . ?
C6AA O5AA 1.409(18) . ?
C9AA O7AA 1.182(13) . ?
C102 C0BA 1.439(15) . ?
C0BA O4 1.187(14) . ?
C0BA O3AA 1.357(14) . ?
O6AA C1BA 1.410(14) . ?

loop_
_geom_angle_atom_site_label_1
_geom_angle_atom_site_label_2
_geom_angle_atom_site_label_3
_geom_angle
_geom_angle_site_symmetry_1
_geom_angle_site_symmetry_3
_geom_angle_publ_flag
O397 Mg00 O178 93.2(7) . . ?
O397 Mg00 O357 83.4(7) . . ?
O178 Mg00 O357 174.7(6) . . ?
O397 Mg00 O303 172.8(7) . . ?
O178 Mg00 O303 94.0(7) . . ?
O357 Mg00 O303 89.4(7) . . ?
O397 Mg00 O472 89.1(6) . . ?
O178 Mg00 O472 84.4(6) . . ?
O357 Mg00 O472 99.7(6) . . ?
O303 Mg00 O472 92.2(6) . . ?
O397 Mg00 O437 88.5(6) . . ?
O178 Mg00 O437 86.7(6) . . ?
O357 Mg00 O437 89.1(6) . . ?
O303 Mg00 O437 91.4(6) . . ?
O472 Mg00 O437 170.6(7) . . ?
C147 N002 C042 129.6(11) . . ?
C087 N003 C068 126.9(11) . . ?
C029 O004 C374 123.8(10) . . ?
C053 N006 C066 132.3(11) . . ?
C200 O011 C387 116.3(12) . . ?
C197 N012 C059 130.7(12) . . ?
C186 N013 N052 123.7(12) . . ?
C158 N016 C132 120.0 . . ?
C162 C158 N016 120.0 . . ?
C162 C158 C180 117.2(10) . . ?
N016 C158 C180 122.8(10) . . ?
C158 C162 C333 120.0 . . ?
C162 C333 C194 120.0 . . ?
C132 C194 C333 120.0 . . ?
C194 C132 N016 120.0 . . ?
C194 C132 C240 125.5(10) . . ?
N016 C132 C240 114.5(10) . . ?
C129 O018 C347 120.3(11) . . ?
C306 N019 C207 129.0(13) . . ?
C240 N022 C093 132.0(13) . . ?
C279 N024 C082 120.3(12) . . ?
C156 N027 C063 123.4(12) . . ?
C107 O028 C334 113.8(9) . . ?
C243 N031 C144 133.0(11) . . ?
C114 O033 C482 126.1(16) . . ?
C137 N035 C118 120.0 . . ?
C072 C137 N035 120.0 . . ?
C072 C137 C197 121.9(14) . . ?
N035 C137 C197 118.1(14) . . ?
C167 C072 C137 120.0 . . ?
C072 C167 C373 120.0 . . ?
C118 C373 C167 120.0 . . ?
C373 C118 N035 120.0 . . ?
C373 C118 C188 117.1(17) . . ?
N035 C118 C188 122.9(16) . . ?
C049 C042 C034 120.0 . . ?
C049 C042 N002 124.4(8) . . ?
C034 C042 N002 115.4(8) . . ?
C106 C049 C042 120.0 . . ?
C049 C106 C124 120.0 . . ?
C099 C124 C106 120.0 . . ?
C124 C099 C034 120.0 . . ?
N010 C034 C099 120.0 . . ?
N010 C034 C042 120.0 . . ?
C099 C034 C042 120.0 . . ?
C034 N010 C113 120.0 . . ?
N010 C113 C105 120.0 . . ?
N010 C113 C095 121.6(11) . . ?
C105 C113 C095 117.5(11) . . ?
C129 C105 C113 120.0 . . ?
C105 C129 C099 120.0 . . ?
C105 C129 O018 119.0(8) . . ?
C099 C129 O018 120.8(8) . . ?
C401 N043 C474 141.7(18) . . ?
C337 N044 C182 132.9(15) . . ?
C262 N045 C135 128.0(14) . . ?
N013 N052 C180 126.6(15) . . ?
N013 N052 C166 115.6(13) . . ?
C180 N052 C166 115.9(14) . . ?
N006 C053 C058 123.6(6) . . ?
N006 C053 C039 116.3(6) . . ?
C058 C053 C039 120.0 . . ?
C053 C058 C086 120.0 . . ?
C058 C086 C155 120.0 . . ?
C038 C155 C086 120.0 . . ?
C039 C038 C155 120.0 . . ?
C038 C039 N008 120.0 . . ?
C038 C039 C053 120.0 . . ?
N008 C039 C053 120.0 . . ?
C185 N008 C039 120.0 . . ?
N008 C185 C075 120.0 . . ?
N008 C185 C156 113.9(9) . . ?
C075 C185 C156 125.5(9) . . ?
C185 C075 C107 120.0 . . ?
O028 C107 C075 122.2(6) . . ?
O028 C107 C038 117.8(5) . . ?
C075 C107 C038 120.0 . . ?
N012 C059 C226 126.8(7) . . ?
N012 C059 C169 112.7(7) . . ?
C226 C059 C169 120.0 . . ?
C300 C226 C059 120.0 . . ?
C226 C300 C372 120.0 . . ?
C236 C372 C300 120.0 . . ?
C372 C236 C169 120.0 . . ?
C236 C169 N025 120.0 . . ?
C236 C169 C059 120.0 . . ?
N025 C169 C059 120.0 . . ?
C169 N025 C248 120.0 . . ?
C328 C248 N025 120.0 . . ?
C328 C248 C243 128.6(9) . . ?
N025 C248 C243 111.2(9) . . ?
C248 C328 C153 120.0 . . ?
O210 C153 C328 118.8(7) . . ?
O210 C153 C236 121.1(7) . . ?
C328 C153 C236 120.0 . . ?
C235 O061 C403 122.4(13) . . ?
C095 N062 C202 120.6(14) . . ?
N027 C063 C293 116.0(14) . . ?
N027 C063 C146 115.1(13) . . ?
C293 C063 C146 107.3(14) . . ?
N027 C063 C313 108.6(13) . . ?
C293 C063 C313 103.6(13) . . ?
C146 C063 C313 104.9(13) . . ?
O030 C066 N006 123.6(15) . . ?
O030 C066 C145 124.1(17) . . ?
N006 C066 C145 112.3(16) . . ?
C141 O067 C420 118.7(11) . . ?
C103 C068 C191 120.0 . . ?
C103 C068 N003 125.9(8) . . ?
C191 C068 N003 114.1(8) . . ?
C327 C103 C068 120.0 . . ?
C284 C327 C103 120.0 . . ?
C327 C284 C094 120.0 . . ?
C284 C094 C191 120.0 . . ?
C094 C191 N023 120.0 . . ?
C094 C191 C068 120.0 . . ?
N023 C191 C068 120.0 . . ?
C145 N023 C191 120.0 . . ?
C100 C145 N023 120.0 . . ?
C100 C145 C066 122.9(11) . . ?
N023 C145 C066 116.9(10) . . ?
C145 C100 C200 120.0 . . ?
O011 C200 C100 121.8(9) . . ?
O011 C200 C094 118.1(9) . . ?
C100 C200 C094 120.0 . . ?
C431 N070 C311 133.3(17) . . ?
C261 N076 C211 129.9(13) . . ?
C203 N079 C411 125.1(14) . . ?
C272 N081 C245 129.4(13) . . ?
C253 C082 N024 111.8(15) . . ?
C253 C082 C346 108.2(14) . . ?
N024 C082 C346 107.6(13) . . ?
C253 C082 C326 111.4(15) . . ?
N024 C082 C326 108.5(12) . . ?
C346 C082 C326 109.3(14) . . ?
C426 N084 N139 117.0(14) . . ?
C322 O085 C424 112.1(16) . . ?
O005 C087 N003 130.5(16) . . ?
O005 C087 C092 114.0(15) . . ?
N003 C087 C092 115.3(15) . . ?
C384 O091 C514 120.2(12) . . ?
C131 C093 C080 120.0 . . ?
C131 C093 N022 123.3(7) . . ?
C080 C093 N022 115.6(7) . . ?
C276 C131 C093 120.0 . . ?
C131 C276 C250 120.0 . . ?
C276 C250 C071 120.0 . . ?
C080 C071 C250 120.0 . . ?
N009 C080 C071 120.0 . . ?
N009 C080 C093 120.0 . . ?
C071 C080 C093 120.0 . . ?
C080 N009 C092 120.0 . . ?
C057 C092 N009 120.0 . . ?
C057 C092 C087 126.2(9) . . ?
N009 C092 C087 113.5(9) . . ?
C092 C057 C141 120.0 . . ?
O067 C141 C057 120.9(6) . . ?
O067 C141 C071 119.1(6) . . ?
C057 C141 C071 120.0 . . ?
O032 C095 N062 124.0(13) . . ?
O032 C095 C113 123.2(16) . . ?
N062 C095 C113 112.6(15) . . ?
C271 N101 C231 120.0 . . ?
C474 C271 N101 112.9(12) . . ?
C474 C271 C400 127.1(12) . . ?
N101 C271 C400 120.0 . . ?
C271 C400 C301 120.0 . . ?
C305 C301 C400 120.0 . . ?
C231 C305 C301 120.0 . . ?
C305 C231 N101 120.0 . . ?
C305 C231 C281 120.0(13) . . ?
N101 C231 C281 120.0(13) . . ?
C140 O102 C456 119.0(14) . . ?
C224 N104 C265 126.8(13) . . ?
C343 O121 C508 122.7(18) . . ?
C2 O123 C175 120.4(12) . . ?
N157 N125 C188 127.6(16) . . ?
N157 N125 C324 122.3(17) . . ?
C188 N125 C324 108.9(17) . . ?
N257 N126 C315 123.3(18) . . ?
C435 N128 C165 136.8(15) . . ?
C218 N130 C59 123.3(16) . . ?
C369 N134 C209 130.6(17) . . ?
C143 C135 C111 120.0 . . ?
C143 C135 N045 125.7(7) . . ?
C111 C135 N045 113.8(7) . . ?
C116 C143 C135 120.0 . . ?
C143 C116 C181 120.0 . . ?
C381 C181 C116 120.0 . . ?
C111 C381 C181 120.0 . . ?
C381 C111 N097 120.0 . . ?
C381 C111 C135 120.0 . . ?
N097 C111 C135 120.0 . . ?
C111 N097 C290 120.0 . . ?
C263 C290 N097 120.0 . . ?
C263 C290 C211 122.7(11) . . ?
N097 C290 C211 117.0(12) . . ?
C114 C263 C290 120.0 . . ?
O033 C114 C263 121.3(8) . . ?
O033 C114 C381 118.6(8) . . ?
C263 C114 C381 120.0 . . ?
C3AA O136 C365 115.0(16) . . ?
C314 N139 C266 122.5(18) . . ?
C314 N139 N084 122.9(19) . . ?
C266 N139 N084 112.9(17) . . ?
C383 C144 C055 120.0 . . ?
C383 C144 N031 124.8(8) . . ?
C055 C144 N031 115.2(8) . . ?
C144 C383 C292 120.0 . . ?
C208 C292 C383 120.0 . . ?
C108 C208 C292 120.0 . . ?
C208 C108 C055 120.0 . . ?
C108 C055 N007 120.0 . . ?
C108 C055 C144 120.0 . . ?
N007 C055 C144 120.0 . . ?
C055 N007 C077 120.0 . . ?
N007 C077 C151 120.0 . . ?
N007 C077 C147 116.4(10) . . ?
C151 C077 C147 123.4(10) . . ?
C029 C151 C077 120.0 . . ?
O004 C029 C151 118.9(9) . . ?
O004 C029 C108 120.9(9) . . ?
C151 C029 C108 120.0 . . ?
O021 C147 N002 129.2(12) . . ?
O021 C147 C077 120.7(14) . . ?
N002 C147 C077 109.9(14) . . ?
C189 N152 C362 131.5(14) . . ?
C382 O154 C102 120.0(15) . . ?
O036 C156 N027 121.1(14) . . ?
O036 C156 C185 113.7(16) . . ?
N027 C156 C185 125.3(13) . . ?
N125 N157 C247 118.6(14) . . ?
C212 N164 C161 120.0 . . ?
C338 C212 N164 120.0 . . ?
C338 C212 C314 119.0(14) . . ?
N164 C212 C314 121.0(13) . . ?
C350 C338 C212 120.0 . . ?
C338 C350 C221 120.0 . . ?
C350 C221 C161 120.0 . . ?
C221 C161 N164 120.0 . . ?
C221 C161 C337 128.3(13) . . ?
N164 C161 C337 111.7(13) . . ?
N128 C165 C323 121.1(9) . . ?
N128 C165 C308 118.7(9) . . ?
C323 C165 C308 120.0 . . ?
C183 C323 C165 120.0 . . ?
C323 C183 C278 120.0 . . ?
C183 C278 C277 120.0 . . ?
C278 C277 C308 120.0 . . ?
C277 C308 N041 120.0 . . ?
C277 C308 C165 120.0 . . ?
N041 C308 C165 120.0 . . ?
C273 N041 C308 120.0 . . ?
C329 C273 N041 120.0 . . ?
C329 C273 C389 129.8(12) . . ?
N041 C273 C389 109.2(12) . . ?
C273 C329 C378 120.0 . . ?
O177 C378 C277 119.0(11) . . ?
O177 C378 C329 121.0(11) . . ?
C277 C378 C329 120.0 . . ?
C255 O168 C462 126.7(16) . . ?
C368 N170 C89 132.4(18) . . ?
C206 N176 C199 129.4(16) . . ?
C378 O177 C496 111.8(17) . . ?
C389 N179 C340 119.8(17) . . ?
O047 C180 N052 120.3(18) . . ?
O047 C180 C158 123.8(17) . . ?
N052 C180 C158 115.9(17) . . ?
C409 C182 C217 120.0 . . ?
C409 C182 N044 124.6(9) . . ?
C217 C182 N044 114.7(9) . . ?
C467 C409 C182 120.0 . . ?
C436 C467 C409 120.0 . . ?
C467 C436 C229 120.0 . . ?
C217 C229 C436 120.0 . . ?
N065 C217 C229 120.0 . . ?
N065 C217 C182 120.0 . . ?
C229 C217 C182 120.0 . . ?
C217 N065 C230 120.0 . . ?
N065 C230 C296 120.0 . . ?
N065 C230 C318 113.8(14) . . ?
C296 C230 C318 126.0(14) . . ?
C298 C296 C230 120.0 . . ?
C296 C298 C229 120.0 . . ?
C296 C298 O408 130.3(12) . . ?
C229 C298 O408 109.6(11) . . ?
O037 C186 N013 127.8(16) . . ?
O037 C186 C1 114.9(17) . . ?
N013 C186 C1 116.7(16) . . ?
O051 C188 N125 127.0(17) . . ?
O051 C188 C118 122(3) . . ?
N125 C188 C118 110.9(19) . . ?
N152 C189 C282 121.9(9) . . ?
N152 C189 C159 117.5(9) . . ?
C282 C189 C159 120.0 . . ?
C189 C282 C367 120.0 . . ?
C395 C367 C282 120.0 . . ?
C223 C395 C367 120.0 . . ?
C395 C223 C159 120.0 . . ?
N056 C159 C223 120.0 . . ?
N056 C159 C189 120.0 . . ?
C223 C159 C189 120.0 . . ?
C159 N056 C216 120.0 . . ?
C288 C216 N056 120.0 . . ?
C288 C216 C206 125.6(15) . . ?
N056 C216 C206 113.2(15) . . ?
C216 C288 C235 120.0 . . ?
O061 C235 C288 121.5(10) . . ?
O061 C235 C223 117.7(10) . . ?
C288 C235 C223 120.0 . . ?
C388 O192 C43 124.0(16) . . ?
C318 N196 C312 125.8(16) . . ?
O020 C197 N012 127.6(14) . . ?
O020 C197 C137 121.9(16) . . ?
N012 C197 C137 110.3(16) . . ?
C259 C199 C173 120.0 . . ?
C259 C199 N176 124.9(9) . . ?
C173 C199 N176 113.3(9) . . ?
C286 C259 C199 120.0 . . ?
C259 C286 C398 120.0 . . ?
C289 C398 C286 120.0 . . ?
C173 C289 C398 120.0 . . ?
C289 C173 N096 120.0 . . ?
C289 C173 C199 120.0 . . ?
N096 C173 C199 120.0 . . ?
C416 N096 C173 120.0 . . ?
C375 C416 N096 120.0 . . ?
C375 C416 C411 123.2(12) . . ?
N096 C416 C411 116.5(12) . . ?
C416 C375 C363 120.0 . . ?
O351 C363 C375 120.2(11) . . ?
O351 C363 C289 119.8(11) . . ?
C375 C363 C289 120.0 . . ?
N062 C202 C238 109.2(13) . . ?
N062 C202 C423 106.3(14) . . ?
C238 C202 C423 108.3(15) . . ?
N062 C202 C452 107.2(15) . . ?
C238 C202 C452 112.8(16) . . ?
C423 C202 C452 112.8(14) . . ?
C361 C203 C148 120.0 . . ?
C361 C203 N079 126.3(8) . . ?
C148 C203 N079 113.4(8) . . ?
C203 C361 C339 120.0 . . ?
C302 C339 C361 120.0 . . ?
C299 C302 C339 120.0 . . ?
C302 C299 C148 120.0 . . ?
N064 C148 C299 120.0 . . ?
N064 C148 C203 120.0 . . ?
C299 C148 C203 120.0 . . ?
C1 N064 C148 120.0 . . ?
C115 C1 N064 120.0 . . ?
C115 C1 C186 125.6(10) . . ?
N064 C1 C186 112.8(10) . . ?
C514 C115 C1 120.0 . . ?
O091 C514 C115 121.5(7) . . ?
O091 C514 C299 118.3(7) . . ?
C115 C514 C299 120.0 . . ?
O122 C206 N176 120(2) . . ?
O122 C206 C216 117(3) . . ?
N176 C206 C216 122(2) . . ?
C242 C207 C227 120.0 . . ?
C242 C207 N019 126.9(8) . . ?
C227 C207 N019 112.6(8) . . ?
C207 C242 C429 120.0 . . ?
C239 C429 C242 120.0 . . ?
C429 C239 C195 120.0 . . ?
C227 C195 C239 120.0 . . ?
C195 C227 N014 120.0 . . ?
C195 C227 C207 120.0 . . ?
N014 C227 C207 120.0 . . ?
C321 N014 C227 120.0 . . ?
N014 C321 C274 120.0 . . ?
N014 C321 C279 115.0(10) . . ?
C274 C321 C279 123.9(10) . . ?
C175 C274 C321 120.0 . . ?
C274 C175 C195 120.0 . . ?
C274 C175 O123 122.6(8) . . ?
C195 C175 O123 117.1(8) . . ?
C446 C209 C335 120.0 . . ?
C446 C209 N134 126.2(11) . . ?
C335 C209 N134 113.5(11) . . ?
C209 C446 C412 120.0 . . ?
C451 C412 C446 120.0 . . ?
C458 C451 C412 120.0 . . ?
C451 C458 C335 120.0 . . ?
N074 C335 C458 120.0 . . ?
N074 C335 C209 120.0 . . ?
C458 C335 C209 120.0 . . ?
C335 N074 C421 120.0 . . ?
C392 C421 N074 120.0 . . ?
C392 C421 C426 114.6(12) . . ?
N074 C421 C426 124.2(12) . . ?
C421 C392 C295 120.0 . . ?
C392 C295 C458 120.0 . . ?
C392 C295 O354 118.4(10) . . ?
C458 C295 O354 121.4(10) . . ?
C153 O210 C93 124.3(12) . . ?
O069 C211 N076 128.1(13) . . ?
O069 C211 C290 120.3(19) . . ?
N076 C211 C290 111.5(17) . . ?
N130 C218 C316 125.6(10) . . ?
N130 C218 C117 113.1(9) . . ?
C316 C218 C117 120.0 . . ?
C417 C316 C218 120.0 . . ?
C316 C417 C331 120.0 . . ?
C417 C331 C385 120.0 . . ?
C117 C385 C331 120.0 . . ?
C385 C117 N149 120.0 . . ?
C385 C117 C218 120.0 . . ?
N149 C117 C218 120.0 . . ?
C117 N149 C232 120.0 . . ?
N149 C232 C377 120.0 . . ?
N149 C232 C272 120.4(14) . . ?
C377 C232 C272 118.3(13) . . ?
C232 C377 C255 120.0 . . ?
O168 C255 C377 120.3(10) . . ?
O168 C255 C385 119.6(10) . . ?
C377 C255 C385 120.0 . . ?
O050 C224 N104 125(2) . . ?
O050 C224 C267 134(3) . . ?
N104 C224 C267 101(2) . . ?
C443 O225 C48 117.4(13) . . ?
O015 C240 N022 130.7(17) . . ?
O015 C240 C132 117.8(14) . . ?
N022 C240 C132 111.5(15) . . ?
C371 N241 C344 129.3(16) . . ?
O060 C243 N031 123.4(13) . . ?
O060 C243 C248 115.0(13) . . ?
N031 C243 C248 121.2(15) . . ?
C256 C245 C249 120.0 . . ?
C256 C245 N081 122.1(9) . . ?
C249 C245 N081 117.6(9) . . ?
C419 C256 C245 120.0 . . ?
C332 C419 C256 120.0 . . ?
C419 C332 C193 120.0 . . ?
C249 C193 C332 120.0 . . ?
N171 C249 C193 120.0 . . ?
N171 C249 C245 120.0 . . ?
C193 C249 C245 120.0 . . ?
C249 N171 C399 120.0 . . ?
C304 C399 N171 120.0 . . ?
C304 C399 C369 129.1(13) . . ?
N171 C399 C369 110.9(13) . . ?
C399 C304 C382 120.0 . . ?
O154 C382 C304 124.7(9) . . ?
O154 C382 C193 115.3(9) . . ?
C304 C382 C193 120.0 . . ?
O048 C247 N157 126.8(14) . . ?
O048 C247 C214 123.2(18) . . ?
N157 C247 C214 109.9(18) . . ?
O119 C253 N089 123.6(18) . . ?
O119 C253 C082 120(2) . . ?
N089 C253 C082 116.1(18) . . ?
C281 N257 N126 122.8(17) . . ?
C281 N257 C393 112.3(18) . . ?
N126 N257 C393 124.4(15) . . ?
N076 C261 C083 112.5(9) . . ?
N076 C261 C260 127.0(9) . . ?
C083 C261 C260 120.0 . . ?
C360 C260 C261 120.0 . . ?
C251 C360 C260 120.0 . . ?
C360 C251 C237 120.0 . . ?
C251 C237 C083 120.0 . . ?
N040 C083 C237 120.0 . . ?
N040 C083 C261 120.0 . . ?
C237 C083 C261 120.0 . . ?
C214 N040 C083 120.0 . . ?
N040 C214 C110 120.0 . . ?
N040 C214 C247 115.7(12) . . ?
C110 C214 C247 122.6(13) . . ?
C214 C110 C322 120.0 . . ?
O085 C322 C110 122.5(11) . . ?
O085 C322 C237 117.3(11) . . ?
C110 C322 C237 120.0 . . ?
N045 C262 O228 125.8(18) . . ?
N045 C262 C268 124.3(17) . . ?
O228 C262 C268 109.6(18) . . ?
C219 C265 C174 120.0 . . ?
C219 C265 N104 120.6(8) . . ?
C174 C265 N104 119.1(8) . . ?
C133 C219 C265 120.0 . . ?
C341 C133 C219 120.0 . . ?
C133 C341 C407 120.0 . . ?
C174 C407 C341 120.0 . . ?
C407 C174 N098 120.0 . . ?
C407 C174 C265 120.0 . . ?
N098 C174 C265 120.0 . . ?
C309 N098 C174 120.0 . . ?
C89 C309 N098 116.0(14) . . ?
C89 C309 C396 123.8(14) . . ?
N098 C309 C396 120.0 . . ?
C388 C396 C309 120.0 . . ?
O192 C388 C396 120.7(10) . . ?
O192 C388 C407 119.3(10) . . ?
C396 C388 C407 120.0 . . ?
C394 O269 C490 114.4(15) . . ?
O109 C272 N081 128.5(19) . . ?
O109 C272 C232 122(2) . . ?
N081 C272 C232 109.2(19) . . ?
O017 C279 N024 126.0(14) . . ?
O017 C279 C321 115.5(16) . . ?
N024 C279 C321 118.4(14) . . ?
O120 C281 N257 123(2) . . ?
O120 C281 C231 114(2) . . ?
N257 C281 C231 123(2) . . ?
N366 C285 C450 119.1(11) . . ?
N366 C285 C220 119.4(11) . . ?
C450 C285 C220 120.0 . . ?
C5AA C450 C285 120.0 . . ?
C7 C5AA C450 120.0 . . ?
C5AA C7 C430 120.0 . . ?
C220 C430 C7 120.0 . . ?
C430 C220 N088 120.0 . . ?
C430 C220 C285 120.0 . . ?
N088 C220 C285 120.0 . . ?
C220 N088 C267 120.0 . . ?
C264 C267 N088 120.0 . . ?
C264 C267 C224 116.6(15) . . ?
N088 C267 C224 123.0(15) . . ?
C267 C264 C394 120.0 . . ?
O269 C394 C264 118.1(11) . . ?
O269 C394 C430 121.8(11) . . ?
C264 C394 C430 120.0 . . ?
O501 C293 N127 123.2(16) . . ?
O501 C293 C063 120.5(18) . . ?
N127 C293 C063 114.6(16) . . ?
O046 C306 N019 126.4(16) . . ?
O046 C306 C222 118.9(18) . . ?
N019 C306 C222 114.7(17) . . ?
C447 C311 C246 120.0 . . ?
C447 C311 N070 123.7(9) . . ?
C246 C311 N070 116.2(9) . . ?
C477 C447 C311 120.0 . . ?
C447 C477 C342 120.0 . . ?
C359 C342 C477 120.0 . . ?
C246 C359 C342 120.0 . . ?
C359 C246 N142 120.0 . . ?
C359 C246 C311 120.0 . . ?
N142 C246 C311 120.0 . . ?
C310 N142 C246 120.0 . . ?
C390 C310 N142 120.0 . . ?
C390 C310 C435 127.6(12) . . ?
N142 C310 C435 112.0(12) . . ?
C297 C390 C310 120.0 . . ?
O358 C297 C390 123.9(10) . . ?
O358 C297 C359 116.1(10) . . ?
C390 C297 C359 120.0 . . ?
C252 C312 C160 120.0 . . ?
C252 C312 N196 125.5(9) . . ?
C160 C312 N196 114.4(9) . . ?
C312 C252 C349 120.0 . . ?
C201 C349 C252 120.0 . . ?
C349 C201 C198 120.0 . . ?
C160 C198 C201 120.0 . . ?
C198 C160 N026 120.0 . . ?
C198 C160 C312 120.0 . . ?
N026 C160 C312 120.0 . . ?
C160 N026 C222 120.0 . . ?
C213 C222 N026 120.0 . . ?
C213 C222 C306 125.7(12) . . ?
N026 C222 C306 114.2(12) . . ?
C222 C213 C140 120.0 . . ?
O102 C140 C213 120.1(10) . . ?
O102 C140 C198 119.8(10) . . ?
C213 C140 C198 120.0 . . ?
O090 C314 N139 122.9(17) . . ?
O090 C314 C212 117(2) . . ?
N139 C314 C212 120(2) . . ?
O054 C315 N126 118(2) . . ?
O054 C315 C325 124.0(19) . . ?
N126 C315 C325 118(3) . . ?
O078 C318 N196 134(2) . . ?
O078 C318 C230 113(2) . . ?
N196 C318 C230 113(2) . . ?
O028 C334 C9AA 106.3(11) . . ?
N044 C337 O172 128.3(16) . . ?
N044 C337 C161 121.7(19) . . ?
O172 C337 C161 109.7(17) . . ?
N179 C340 C1AA 112.3(14) . . ?
N179 C340 C484 102.6(14) . . ?
C1AA C340 C484 109.0(13) . . ?
N179 C340 C415 114.0(13) . . ?
C1AA C340 C415 108.6(13) . . ?
C484 C340 C415 110.1(14) . . ?
O121 C343 C8AA 124(2) . . ?
O348 C344 N241 121(2) . . ?
O348 C344 C443 128(2) . . ?
N241 C344 C443 110(2) . . ?
O018 C347 C355 107.5(17) . . ?
C363 O351 C51 118.1(18) . . ?
C295 O354 C112 118.4(13) . . ?
O138 C355 O404 122.7(16) . . ?
O138 C355 C347 127(2) . . ?
O404 C355 C347 110(2) . . ?
C511 O356 C126 117(2) . . ?
C297 O358 C441 111.8(17) . . ?
O234 C362 N152 121.1(17) . . ?
O234 C362 C365 123.0(18) . . ?
N152 C362 C365 113.8(15) . . ?
O136 C365 C362 114.8(14) . . ?
C285 N366 C14 137.4(18) . . ?
N170 C368 C386 126.1(12) . . ?
N170 C368 C294 113.8(12) . . ?
C386 C368 C294 120.0 . . ?
C478 C386 C368 120.0 . . ?
C386 C478 C454 120.0 . . ?
C478 C454 C414 120.0 . . ?
C294 C414 C454 120.0 . . ?
C414 C294 N205 120.0 . . ?
C414 C294 C368 120.0 . . ?
N205 C294 C368 120.0 . . ?
C294 N205 C325 120.0 . . ?
C275 C325 N205 120.0 . . ?
C275 C325 C315 123.3(14) . . ?
N205 C325 C315 115.1(14) . . ?
C325 C275 C427 120.0 . . ?
C275 C427 C414 120.0 . . ?
C275 C427 O3 116.8(12) . . ?
C414 C427 O3 122.3(12) . . ?
N134 C369 O287 123.4(19) . . ?
N134 C369 C399 120(2) . . ?
O287 C369 C399 116(2) . . ?
C4 C371 C432 120.0 . . ?
C4 C371 N241 121.6(10) . . ?
C432 C371 N241 117.2(10) . . ?
C371 C4 C457 120.0 . . ?
C49 C457 C4 120.0 . . ?
C457 C49 C391 120.0 . . ?
C49 C391 C432 120.0 . . ?
C391 C432 N073 120.0 . . ?
C391 C432 C371 120.0 . . ?
N073 C432 C371 120.0 . . ?
C432 N073 C268 120.0 . . ?
C330 C268 N073 120.0 . . ?
C330 C268 C262 128.8(12) . . ?
N073 C268 C262 110.5(12) . . ?
C353 C330 C268 120.0 . . ?
C330 C353 C391 120.0 . . ?
C330 C353 O1 118.2(11) . . ?
C391 C353 O1 121.4(11) . . ?
O3 C376 C6AA 91.6(17) . . ?
O091 C384 C34 116.2(15) . . ?
O163 C389 N179 125.9(16) . . ?
O163 C389 C273 108.9(19) . . ?
N179 C389 C273 125.0(19) . . ?
N043 C401 C45 122.2(10) . . ?
N043 C401 C258 117.6(10) . . ?
C45 C401 C258 120.0 . . ?
C401 C45 C95 120.0 . . ?
C139 C95 C45 120.0 . . ?
C95 C139 C16 120.0 . . ?
C139 C16 C258 120.0 . . ?
N112 C258 C16 120.0 . . ?
N112 C258 C401 120.0 . . ?
C16 C258 C401 120.0 . . ?
C336 N112 C258 120.0 . . ?
C319 C336 N112 120.0 . . ?
C319 C336 C431 126.1(11) . . ?
N112 C336 C431 113.9(11) . . ?
C336 C319 C471 120.0 . . ?
O449 C471 C319 117.7(10) . . ?
O449 C471 C16 121.8(10) . . ?
C319 C471 C16 120.0 . . ?
C298 O408 C25 105.3(16) . . ?
O291 C411 N079 132(2) . . ?
O291 C411 C416 120(2) . . ?
N079 C411 C416 108.0(19) . . ?
C475 O413 C84 112(2) . . ?
O085 C424 C2AA 114.9(19) . . ?
O244 C426 N084 128(2) . . ?
O244 C426 C421 126(2) . . ?
N084 C426 C421 105.2(19) . . ?
O187 C431 N070 124(2) . . ?
O187 C431 C336 116.9(19) . . ?
N070 C431 C336 118.9(18) . . ?
N128 C435 O352 120(2) . . ?
N128 C435 C310 121.5(19) . . ?
O352 C435 C310 117.7(17) . . ?
C34 O437 Mg00 135.8(13) . . ?
O473 Mg44 O9 143.9(15) . . ?
O473 Mg44 O13 103.7(16) . . ?
O9 Mg44 O13 112.1(10) . . ?
O473 Mg44 O470 93.0(18) . . ?
O9 Mg44 O470 90.7(13) . . ?
O13 Mg44 O470 91.2(13) . . ?
O473 Mg44 O469 88.7(17) . . ?
O9 Mg44 O469 66.9(12) . . ?
O13 Mg44 O469 126.1(13) . . ?
O470 Mg44 O469 141.1(16) . . ?
O19 C442 C48 106.9(11) . . ?
O225 C443 C344 116(2) . . ?
O150 C448 O4AA 118.6(14) . . ?
O150 C448 C43 130.0(15) . . ?
O4AA C448 C43 110.9(11) . . ?
C471 O449 C61 119.0(14) . . ?
O345 C452 N410 127(2) . . ?
O345 C452 C202 119.4(19) . . ?
N410 C452 C202 111.4(18) . . ?
C4AA O453 C464 120.0(13) . . ?
O453 C464 C3AA 110.3(12) . . ?
C9AA O472 Mg00 141.7(13) 5_566 . ?
O190 C474 C271 123.9(17) . . ?
O190 C474 N043 111(2) . . ?
C271 C474 N043 125(2) . . ?
O413 C475 C59 109(2) . . ?
C64 C482 O033 127.3(15) . . ?
O177 C496 C65 109.8(17) . . ?
O356 C511 C84 108.4(17) . . ?
C442 O19 C8AA 111.1(12) . . ?
C283 O1 C353 120.3(16) . . ?
O402 C89 C309 122(2) . . ?
O402 C89 N170 117(2) . . ?
C309 C89 N170 120(2) . . ?
O413 C84 C511 107.0(19) . . ?
O2AA C96 C126 119(2) . . ?
C14 C130 O29 109.1(14) . . ?
O36 C138 O59 126(2) . . ?
O36 C138 C51 118(2) . . ?
O59 C138 C51 115.3(16) . . ?
O184 C59 N130 132(3) . . ?
O184 C59 C475 123(3) . . ?
N130 C59 C475 105(2) . . ?
O356 C126 C96 109.1(19) . . ?
O123 C2 C0AA 111.3(13) . . ?
O481 C14 C130 147(2) . . ?
O481 C14 N366 109.0(18) . . ?
C130 C14 N366 103.7(19) . . ?
O437 C34 O422 124.1(18) . . ?
O437 C34 C384 121.6(17) . . ?
O422 C34 C384 113.1(17) . . ?
O225 C48 C442 108.4(11) . . ?
C138 C51 O351 113.2(16) . . ?
O0AA C2AA O466 111.5(16) . . ?
O0AA C2AA C424 134(2) . . ?
O466 C2AA C424 114.1(19) . . ?
O491 C64 O465 116.1(14) . . ?
O491 C64 C482 139.8(16) . . ?
O465 C64 C482 104.0(15) . . ?
O2 C0AA O1AA 133.8(16) . . ?
O2 C0AA C2 123.9(15) . . ?
O1AA C0AA C2 102.3(16) . . ?
O192 C43 C448 109.6(12) . . ?
O9 C9 O111 112.4(14) . . ?
O9 C9 C112 130.0(18) . . ?
O111 C9 C112 117.5(16) . . ?
O307 C1AA N320 117.2(15) . . ?
O307 C1AA C340 128.4(16) . . ?
N320 C1AA C340 114.4(13) . . ?
O136 C3AA C464 113.3(13) . . ?
O510 C65 O502 108.5(15) . . ?
O510 C65 C496 133.9(19) . . ?
O502 C65 C496 117.7(18) . . ?
C427 O3 C376 113.9(16) . . ?
O354 C112 C9 114.3(14) . . ?
O453 C4AA C7AA 102.9(14) . . ?
C9 O9 Mg44 153.5(16) . . ?
O6AA C7AA C4AA 113.2(14) . . ?
O6 C6AA O5AA 108.1(15) . . ?
O6 C6AA C376 144(2) . . ?
O5AA C6AA C376 107.6(16) . . ?
C343 C8AA O19 108.2(15) . . ?
O7AA C9AA O472 118.6(13) . 5_566 ?
O7AA C9AA C334 129.1(13) . . ?
O472 C9AA C334 111.5(13) 5_566 . ?
O154 C102 C0BA 113.0(13) . . ?
O4 C0BA O3AA 119.2(13) . . ?
O4 C0BA C102 120.9(15) . . ?
O3AA C0BA C102 119.0(14) . . ?
C7AA O6AA C1BA 128.0(15) . . ?

_refine_diff_density_max         1.031
_refine_diff_density_min         -0.629
_refine_diff_density_rms         0.168

_shelx_res_file                  
;
TITL shelx in Pbnb #56
    jw218_sq.res
    created by SHELXL-2018/3 at 13:13:04 on 04-Aug-2023
REM Best SHELXD solution FINAL CC 69.90
REM Fragments: 125 117 111 77 30 6 2 2 2 1 1 1 1 1 1 1 1 1 1 1 1 1 1 1 1 1 1 1
REM reset to Pbnb #56
CELL 0.87312 34.095 44.704 58.867 90 90 90
ZERR 32 0.06 0.05 0.09 0 0 0
LATT 1
SYMM -X,0.5-Y,0.5+Z
SYMM 0.5+X,0.5-Y,-Z
SYMM 0.5-X,+Y,0.5-Z
SFAC C H Mg N O
DISP C 0.006 0.003 18.383
DISP N 0.011 0.005 33.273
DISP O 0.018 0.01 56.823
UNIT 2768 2232 12 544 860
EQIV $1 -X,1-Y,1-Z
DFIX 1.43 O413 C475 O413 C84 O356 C511 O356 C126 O2AA C96
DFIX 2.3 N152 O234
DFIX 1.43 O085 C424 O033 C482
DFIX 2.1 O491 O465 O466 O0AA
DFIX 1.54 C452 C202 C238 C202 C423 C202
DFIX 1.54 C146 C063 C293 C063 C313 C063
DFIX 2.4 O123 C0AA
DFIX 1.43 C130 C14
DFIX 1.43 O192 C43
DFIX 2.5 C388 C43
DFIX 1.23 C0AA O2
DFIX 1.43 C0AA O1AA
DFIX 2.4 C0AA O123
DFIX 1.54 C340 C1AA
DFIX 2.4 C340 O307
DFIX 1.23 O307 C1AA
DFIX 1.54 C415 C340 C484 C340
DFIX 1.54 C448 C43
DFIX 2.46 C448 O192
DFIX 1.43 O4AA C448
DFIX 2.4 C43 O4AA
DFIX 2.4 C43 O150
DFIX 2.1 O4AA O150
DFIX 1.43 C464 C3AA C464 O453
DFIX 1.43 O177 C496
DFIX 2.1 O502 O510
DFIX 1.54 C65 C496
DFIX 1.23 C65 O510
DFIX 1.43 C65 O502
DFIX 2.4 C482 O491
DFIX 2.45 C3AA O453
DFIX 1.54 C59 C475 C84 C511 C96 C126
DFIX 1.48 N152 C362
DFIX 1.54 C2 C0AA
DFIX 2.5 C175 C2
DFIX 1.54 C365 C362 C464 C3AA
DFIX 1.54 C389 C273
DFIX 1.54 C424 C2AA C64 C482
DFIX 1.23 O491 C64 O0AA C2AA
DFIX 1.43 O465 C64 O466 C2AA
DFIX 1.51 C188 C118 C147 C077 C290 C211 C247 C214 C248 C243 C113 C095
DFIX 1.51 C268 C262 C290 C211 C247 C214 C197 C137 C248 C243 C147 C077 C113 C095
DFIX 1.23 O59 C138
DFIX 2.1 O36 O59
DFIX 2.4 C51 O59
DFIX 1.43 O354 C295 O354 C112
DFIX 2.5 C295 C112
DFIX 1.54 C9 C112
DFIX 1.43 O354 C295 O354 C112 O111 C9
DFIX 2.1 O5AA O6
DFIX 1.43 O5AA C6AA
DFIX 1.23 O6 C6AA
DFIX 1.47 N366 C14
DFIX 1.23 C14 O481
DFIX 1.54 C14 C130
DFIX 2.5 C9 O354
DFIX 1.23 O9 C9
DFIX 2.1 O111 O9
DFIX 2.4 C112 O9
DFIX 2.4 C376 O5AA
DFIX 1.51 C321 C279 C306 C222 C318 C230 C337 C161 C314 C212 C426 C421 C399 =
 C369 C272 C232
DFIX 1.23 O150 C448
DFIX 2.43 Mg44 O13
DFIX 1.54 C355 C347
DFIX 1.43 O154 C102
DFIX 1.54 C102 C0BA
DFIX 2.45 O154 C0BA
DFIX 1.43 O3AA C0BA
DFIX 1.23 O4 C0BA
DFIX 2.4 C102 O3AA
DFIX 2.1 O3AA O4
DFIX 1.43 O29 C130
DFIX 2.45 C14 O29
DFIX 1.43 O028 C107 O028 C334
DFIX 2.4 C340 N320
DFIX 1.43 N320 C1AA
DFIX 2.1 O307 N320
DFIX 1.54 C51 C138
DFIX 1.43 O472_$1 C9AA
DFIX 1.54 C9AA C334
DFIX 2.1 O7AA_$1 O472
DFIX 1.43 O6AA C1BA
DFIX 1.23 O7AA C9AA
DFIX 2.5 C464 C4AA
DFIX 2.45 C4AA O6AA
DFIX 2.5 C427 C376
DFIX 1.43 O3 C427 O3 C376
DFIX 2.5 C7AA C1BA
DFIX 1.43 O6AA C7AA
DFIX 1.54 C6AA C376
DFIX 1.54 C7AA C4AA
DFIX 1.43 C443 O225
DFIX 1.48 N241 C344
DFIX 1.54 C443 C344
DFIX 1.43 O225 C48
DFIX 1.54 C48 C442
DFIX 1.54 C48 O225
DFIX 2.45 O225 C442
DFIX 2.5 C442 C8AA
DFIX 2.45 O19 C343
DFIX 2.45 C8AA O121
DFIX 2.5 C343 C508
DFIX 2.45 C48 O19
DFIX 1.43 O225 C443 O225 C48 O19 C442
DFIX 2.5 C443 C48
DFIX 1.43 C443 C344 C443 O225 C442 C48 C442 O19
DFIX 1.54 C443 C344 C48 C442
DFIX 1.51 C267 C224
DFIX 2.45 O136 C464
DFIX 2.45 C362 O136
DFIX 1.43 C365 C362 C365 O136
DFIX 1.43 O136 C365 O136 C3AA O453 C464 O453 C4AA
DFIX 1.54 C415 C340
FLAT C448 C43 O4AA O150
FLAT C496 O502 O510 C65
FLAT C9 C112 O111 O9
FLAT O465 C482 O491 C64
FLAT C102 C0BA O3AA O4
FLAT C376 C6AA O5AA O6
FLAT O307 N320 C340 C1AA
FLAT C51 C138 O59 O36
EADP C148 C299 C302 C339 C361 C203 C514 C115 C1
EADP C232 C377 C255 C385 C117 C218 C316 C417 C331
EADP C265 C174 C407 C341 C133 C219 C388 C396 C309
EADP C246 C359 C342 C477 C447 C311 C297 C390 C310
EADP C199 C173 C289 C398 C286 C259 C363 C375 C416 C411
EADP C514 C384 C34
EADP C216 C288 C235 C223 C159 C189 C282 C367 C395
EADP C415 C340 C484
EADP C371 C432 C391 C49 C457 C4 C353 C330 C268
EADP C318 C230 C296 C298 C229 C217 C182 C409 C467 C436
EADP C238 C202 C423 C452
EADP C059 C169 C236 C372 C300 C226 C153 C328 C248 C93
EADP C363 C51 C138
EADP O085 O0AA O466
EADP C322 C424 C2AA
EADP O228 O1
EADP O033 O465 O491
EADP C218 C59 C475 C511 C84 C126 C96
EADP C298 C25
EADP O122 O234
EADP C189 C362 C464
EADP O192 O150 O4AA
EADP C388 C43 C448
EADP C175 C2 C0AA
EADP C267 C264 C394 C430 C220 C7 C5AA C450 C285 C490
EADP C308 C277 C278 C183 C323 C165 C378 C496 C65
EADP O177 O502 O510
EADP C111 C381 C181 C116 C143 C135 C114 C263 C290 C482 C64
EADP C063 C146 C313 C293
EADP O187 O449
EADP O291 O351 O59 O36
EADP C209 C335 C458 C451 C412 C446 C295 C392 C421 C112 C9
EADP C285 C14 C130
EADP O109 O154
EADP O178 O437 O422 O472 O357 O303 O397
EADP O473 O470 O13 O469 O9 O111 O354
EADP O184 O413 O356 O2AA
EADP C401 C258 C16 C139 C95 C45 C471 C319 C336 C61
EADP C249 C193 C332 C419 C256 C245 C382 C304 C399 C102 C0BA
EADP C080 C071 C250 C276 C131 C093 C141 C057 C092 C420
EADP O3 O5AA O6
EADP C107 C334 C9AA
EADP O154 O4 O3AA
EADP O036 O501
EADP O050 O481 O29
EADP C427 C376 C6AA
EADP C365 C3AA C464 C4AA C7AA C1BA
EADP C075 C107 C038 C039 C185 C053 C058 C086 C155
EADP O225 C48 O19 C344 C443
EADP C48 C442 C8AA C343 C508
EADP N062 N410
EADP C267 C224
EADP C212 C338 C350 C221 C161
EADP C227 C207 C242
EADP O234 O136 O453 O6AA
EADP C132 C194 C333 C162 C158 C180
EADP C271 C400 C301 C305 C231

L.S. 60 0 1426
PLAN  20
TEMP -173
ABIN
fmap 2 53
ACTA NOHKL
REM <olex2.extras>
REM <HklSrc "%.\\JW218_sq.hkl">
REM </olex2.extras>

WGHT    0.200000
FVAR       0.06339
MG00  3   -0.137732    0.568228    0.485822    11.00000    0.23700    0.14699 =
         0.10705    0.00759    0.00634   -0.02470
N002  4   -0.372428    0.483438    0.585155    11.00000    0.16933    0.06256 =
         0.08681    0.00245   -0.02015    0.01046
AFIX  43
H002  2   -0.386965    0.481987    0.597458    11.00000   -1.20000
AFIX   0

N003  4   -0.082912    0.507010    0.649364    11.00000    0.10485    0.07683 =
         0.13632   -0.00024   -0.01212    0.00629
AFIX  43
H003  2   -0.057202    0.508168    0.650349    11.00000   -1.20000
AFIX   0

O004  5   -0.250293    0.476899    0.654936    11.00000    0.16304    0.09626 =
         0.10522    0.00927   -0.02567   -0.02142
O005  5   -0.130591    0.505189    0.621867    11.00000    0.12376    0.09417 =
         0.11434    0.00052    0.00335    0.00769
N006  4    0.035181    0.482114    0.677170    11.00000    0.11577    0.06012 =
         0.12178   -0.00244   -0.01320   -0.00577
AFIX  43
H006  2    0.014538    0.480731    0.668259    11.00000   -1.20000
AFIX   0
O011  5   -0.091095    0.477346    0.748927    11.00000    0.19390    0.11280 =
         0.09452   -0.00199    0.04826   -0.00779

N012  4   -0.449148    0.543762    0.585860    11.00000    0.16627    0.05472 =
         0.11758    0.00893    0.02371   -0.00648
AFIX  43
H012  2   -0.437662    0.541690    0.599154    11.00000   -1.20000
AFIX   0

N013  4   -0.051852    0.592404    0.658746    11.00000    0.13175    0.09827 =
         0.09630   -0.01243    0.01069   -0.01701
AFIX  43
H013  2   -0.031689    0.604661    0.659411    11.00000   -1.20000
AFIX   0
O015  5    0.100380    0.554501    0.641117    11.00000    0.13957    0.09518 =
         0.13595   -0.00083   -0.03653   -0.00311
AFIX  66
N016  4    0.013448    0.560705    0.672067    11.00000    0.17563    0.06823 =
         0.10374    0.00021    0.00446   -0.00253
C158  1   -0.002273    0.566453    0.693411    11.00000    0.17196    0.07539 =
         0.12874   -0.01754   -0.02019   -0.00603
C162  1    0.022365    0.569589    0.712073    11.00000    0.17196    0.07539 =
         0.12874   -0.01754   -0.02019   -0.00603
AFIX  43
H162  2    0.011620    0.573517    0.726661    11.00000   -1.20000
AFIX  65
C333  1    0.062724    0.566979    0.709390    11.00000    0.17196    0.07539 =
         0.12874   -0.01754   -0.02019   -0.00603
AFIX  43
H333  2    0.079563    0.569123    0.722144    11.00000   -1.20000
AFIX  65
C194  1    0.078446    0.561231    0.688045    11.00000    0.17196    0.07539 =
         0.12874   -0.01754   -0.02019   -0.00603
AFIX  43
H194  2    0.106029    0.559446    0.686211    11.00000   -1.20000
AFIX  65
C132  1    0.053808    0.558094    0.669384    11.00000    0.17196    0.07539 =
         0.12874   -0.01754   -0.02019   -0.00603
AFIX   0

O017  5   -0.255593    0.953012    0.508466    11.00000    0.15458    0.08986 =
         0.12744    0.00339    0.00516    0.00080
O018  5   -0.522241    0.472125    0.529264    11.00000    0.14220    0.12048 =
         0.12495    0.04519   -0.03555   -0.00609
N019  4   -0.142525    0.908509    0.579778    11.00000    0.12978    0.07101 =
         0.12125    0.00601    0.00231   -0.00745
AFIX  43
H019  2   -0.167935    0.908216    0.577163    11.00000   -1.20000
AFIX   0

O020  5   -0.434053    0.558385    0.548830    11.00000    0.13791    0.09713 =
         0.10846    0.00349   -0.02013    0.01396
O021  5   -0.309253    0.486692    0.575149    11.00000    0.12714    0.10431 =
         0.11209    0.01010    0.02024   -0.00970
N022  4    0.038296    0.542326    0.633227    11.00000    0.14385    0.07559 =
         0.11525    0.01997   -0.00973    0.00938
AFIX  43
H022  2    0.015947    0.540717    0.640604    11.00000   -1.20000
AFIX   0

N024  4   -0.249939    0.947982    0.546298    11.00000    0.12471    0.09991 =
         0.11270    0.01508   -0.01556   -0.00166
AFIX  43
H024  2   -0.235704    0.941032    0.557596    11.00000   -1.20000
AFIX   0

N027  4   -0.036318    0.440166    0.617544    11.00000    0.12240    0.09297 =
         0.11019   -0.00446   -0.00437   -0.04610
AFIX  43
H027  2   -0.036249    0.448587    0.631056    11.00000   -1.20000
AFIX   0
O028  5    0.134534    0.467368    0.594984    11.00000    0.14081    0.14443 =
         0.10651   -0.02103    0.01157    0.01012
O030  5    0.050465    0.485281    0.715408    11.00000    0.16034    0.12360 =
         0.10596    0.00403   -0.00242   -0.00541

N031  4   -0.420521    0.505549    0.654583    11.00000    0.18840    0.08072 =
         0.09849   -0.00529    0.04881    0.01181
AFIX  43
H031  2   -0.418429    0.506379    0.639697    11.00000   -1.20000
AFIX   0
O032  5   -0.539298    0.443974    0.612274    11.00000    0.10514    0.14404 =
         0.14349    0.04244    0.00362    0.00130
O033  5   -0.279767    0.639829    0.534983    11.00000    0.27545    0.25482 =
         0.15894   -0.01745   -0.01962    0.04716
AFIX  66
N035  4   -0.379842    0.561212    0.601764    11.00000    0.14796    0.08266 =
         0.08555    0.01076    0.00809    0.00971
C137  1   -0.384494    0.560050    0.578322    11.00000    0.11015    0.06493 =
         0.18157    0.02982    0.03428    0.01638
C072  1   -0.352180    0.563584    0.564178    11.00000    0.14383    0.07469 =
         0.14065   -0.00934    0.00160   -0.01976
AFIX  43
H072  2   -0.355360    0.562790    0.548156    11.00000   -1.20000
AFIX  65
C167  1   -0.315214    0.568279    0.573475    11.00000    0.15020    0.03932 =
         0.22791   -0.00781    0.07772   -0.00070
AFIX  43
H167  2   -0.293129    0.570693    0.563807    11.00000   -1.20000
AFIX  65
C373  1   -0.310562    0.569441    0.596916    11.00000    0.16082    0.07701 =
         0.16026   -0.03058    0.01116    0.01080
AFIX  43
H373  2   -0.285297    0.572650    0.603270    11.00000   -1.20000
AFIX  65
C118  1   -0.342876    0.565907    0.611061    11.00000    0.11254    0.05596 =
         0.18897    0.01869    0.02754    0.00401
AFIX   0

O036  5   -0.007313    0.438799    0.582537    11.00000    0.20766    0.12716 =
         0.22403   -0.04698   -0.05989   -0.00959
O037  5   -0.098721    0.575547    0.634503    11.00000    0.15035    0.09430 =
         0.12663   -0.02230   -0.00421    0.01240
AFIX 116
C042  1   -0.394253    0.482612    0.563461    11.00000    0.07966    0.07415 =
         0.17094   -0.00002    0.02085   -0.01254
C049  1   -0.378495    0.490423    0.542507    11.00000    0.11869    0.07419 =
         0.11252    0.01160    0.00254   -0.00246
AFIX  43
H049  2   -0.351442    0.495246    0.541277    11.00000   -1.20000
AFIX 115
C106  1   -0.402318    0.491178    0.523354    11.00000    0.13425    0.10183 =
         0.09666    0.03338    0.01016    0.00852
AFIX  43
H106  2   -0.391548    0.496517    0.509033    11.00000   -1.20000
AFIX 115
C124  1   -0.441901    0.484121    0.525155    11.00000    0.19165    0.08913 =
         0.10272    0.02940    0.01105   -0.01236
AFIX  43
H124  2   -0.458183    0.484637    0.512065    11.00000   -1.20000
AFIX 115
C099  1   -0.457660    0.476310    0.546108    11.00000    0.12953    0.05881 =
         0.14847    0.00736    0.01108   -0.00123
C034  1   -0.433837    0.475555    0.565261    11.00000    0.17107    0.04877 =
         0.09332    0.00607   -0.03054    0.01310
N010  4   -0.449594    0.467744    0.586215    11.00000    0.12378    0.06922 =
         0.09243    0.00997    0.00674    0.00268
C113  1   -0.489176    0.460687    0.588016    11.00000    0.17878    0.05435 =
         0.10796   -0.00915   -0.00815   -0.00126
C105  1   -0.513000    0.461441    0.568865    11.00000    0.12465    0.07821 =
         0.15682   -0.01190   -0.02885   -0.00403
AFIX  43
H105  2   -0.540053    0.456618    0.570096    11.00000   -1.20000
AFIX 115
C129  1   -0.497243    0.469253    0.547911    11.00000    0.15564    0.08394 =
         0.10706    0.02267   -0.00066    0.02861
AFIX   0

N043  4    0.097958    0.343138    0.700718    11.00000    0.21807    0.06611 =
         0.17909    0.02746    0.03548   -0.00017
AFIX  43
H043  2    0.078364    0.347023    0.709991    11.00000   -1.20000
AFIX   0

N044  4   -0.171478    0.847062    0.543471    11.00000    0.14021    0.10852 =
         0.15450   -0.00223   -0.00893   -0.02770
AFIX  43
H044  2   -0.185385    0.850813    0.555738    11.00000   -1.20000
AFIX   0

N045  4   -0.353624    0.654216    0.626205    11.00000    0.15527    0.10653 =
         0.08929   -0.00346   -0.01678   -0.01740
AFIX  43
H045  2   -0.376599    0.653898    0.619398    11.00000   -1.20000
AFIX   0

O046  5   -0.099872    0.909072    0.608223    11.00000    0.12431    0.10303 =
         0.16908    0.02362   -0.02082   -0.01973
O047  5   -0.059580    0.561980    0.714300    11.00000    0.19967    0.12710 =
         0.08329   -0.00471    0.05736   -0.01903
O048  5   -0.443594    0.572025    0.667586    11.00000    0.19755    0.08056 =
         0.10010    0.01136    0.01416   -0.01228
O050  5   -0.079670    0.232007    0.711170    11.00000    0.24412    0.25081 =
         0.27015    0.05063   -0.02511    0.02940
O051  5   -0.305820    0.560449    0.643881    11.00000    0.13874    0.12288 =
         0.14407    0.02426   -0.06517   -0.01704
N052  4   -0.066463    0.580640    0.679190    11.00000    0.13273    0.10667 =
         0.11754   -0.01584    0.01774   -0.03034
AFIX 116
C053  1    0.069771    0.481655    0.665922    11.00000    0.13010    0.10639 =
         0.10986   -0.00131   -0.00121    0.00222
C058  1    0.105223    0.490196    0.675610    11.00000    0.13010    0.10639 =
         0.10986   -0.00131   -0.00121    0.00222
AFIX  43
H058  2    0.106292    0.495639    0.691197    11.00000   -1.20000
AFIX 115
C086  1    0.139111    0.490773    0.662491    11.00000    0.13010    0.10639 =
         0.10986   -0.00131   -0.00121    0.00222
AFIX  43
H086  2    0.163341    0.496611    0.669112    11.00000   -1.20000
AFIX 115
C155  1    0.137547    0.482810    0.639684    11.00000    0.13010    0.10639 =
         0.10986   -0.00131   -0.00121    0.00222
AFIX  43
H155  2    0.160708    0.483205    0.630717    11.00000   -1.20000
AFIX 115
C038  1    0.102095    0.474269    0.629996    11.00000    0.13010    0.10639 =
         0.10986   -0.00131   -0.00121    0.00222
C039  1    0.068207    0.473691    0.643115    11.00000    0.13010    0.10639 =
         0.10986   -0.00131   -0.00121    0.00222
N008  4    0.032754    0.465150    0.633428    11.00000    0.14313    0.06645 =
         0.12756    0.03170    0.00096    0.00862
C185  1    0.031189    0.457187    0.610621    11.00000    0.13010    0.10639 =
         0.10986   -0.00131   -0.00121    0.00222
C075  1    0.065076    0.457764    0.597502    11.00000    0.13010    0.10639 =
         0.10986   -0.00131   -0.00121    0.00222
AFIX  43
H075  2    0.064007    0.452321    0.581914    11.00000   -1.20000
AFIX 115
C107  1    0.100529    0.466305    0.607189    11.00000    0.13010    0.10639 =
         0.10986   -0.00131   -0.00121    0.00222
AFIX   0

O054  5    0.019059    0.315139    0.770955    11.00000    0.27711    0.10635 =
         0.12584   -0.01227   -0.02467    0.01329
AFIX 116
C059  1   -0.488719    0.536777    0.585663    11.00000    0.15590    0.08991 =
         0.17326    0.01170    0.02786    0.00528
C226  1   -0.514854    0.541239    0.567861    11.00000    0.15590    0.08991 =
         0.17326    0.01170    0.02786    0.00528
AFIX  43
H226  2   -0.505419    0.547272    0.553384    11.00000   -1.20000
AFIX 115
C300  1   -0.554795    0.536875    0.571240    11.00000    0.15590    0.08991 =
         0.17326    0.01170    0.02786    0.00528
AFIX  43
H300  2   -0.572657    0.539925    0.559073    11.00000   -1.20000
AFIX 115
C372  1   -0.568601    0.528047    0.592422    11.00000    0.15590    0.08991 =
         0.17326    0.01170    0.02786    0.00528
AFIX  43
H372  2   -0.595899    0.525064    0.594732    11.00000   -1.20000
AFIX 115
C236  1   -0.542466    0.523585    0.610225    11.00000    0.15590    0.08991 =
         0.17326    0.01170    0.02786    0.00528
C169  1   -0.502525    0.527949    0.606846    11.00000    0.15590    0.08991 =
         0.17326    0.01170    0.02786    0.00528
N025  4   -0.476389    0.523486    0.624648    11.00000    0.11937    0.07091 =
         0.14799   -0.00266    0.01745    0.01374
C248  1   -0.490194    0.514660    0.645830    11.00000    0.15590    0.08991 =
         0.17326    0.01170    0.02786    0.00528
C328  1   -0.530134    0.510295    0.649210    11.00000    0.15590    0.08991 =
         0.17326    0.01170    0.02786    0.00528
AFIX  43
H328  2   -0.539569    0.504262    0.663687    11.00000   -1.20000
AFIX 115
C153  1   -0.556270    0.514757    0.631407    11.00000    0.15590    0.08991 =
         0.17326    0.01170    0.02786    0.00528
AFIX   0
O060  5   -0.466936    0.504304    0.682079    11.00000    0.23089    0.08198 =
         0.14193   -0.00658    0.05705   -0.01557

O061  5   -0.170273    0.662800    0.642149    11.00000    0.18563    0.12914 =
         0.17428    0.01472    0.02233    0.02019
N062  4   -0.477199    0.440439    0.625335    11.00000    0.21036    0.11002 =
         0.14922    0.01476    0.04393   -0.01442
AFIX  43
H062  2   -0.453419    0.447785    0.623709    11.00000   -1.20000
AFIX   0

C063  1   -0.068620    0.422293    0.611493    11.00000    0.16587    0.12146 =
         0.14269    0.01184   -0.01900   -0.00571
C066  1    0.025906    0.484381    0.700392    11.00000    0.11299    0.07889 =
         0.13570    0.01718    0.00371    0.00278
O067  5   -0.050855    0.513195    0.548603    11.00000    0.18009    0.11924 =
         0.09719    0.00618   -0.03928   -0.02233
AFIX 116
C068  1   -0.104188    0.502748    0.670587    11.00000    0.17105    0.07146 =
         0.09955    0.01283    0.03415    0.00253
C103  1   -0.144469    0.505605    0.673508    11.00000    0.16046    0.06339 =
         0.16196   -0.01374   -0.00619   -0.00022
AFIX  43
H103  2   -0.160664    0.510679    0.660954    11.00000   -1.20000
AFIX 115
C327  1   -0.161055    0.501038    0.694798    11.00000    0.13191    0.10262 =
         0.16914    0.01789    0.10465    0.02008
AFIX  43
H327  2   -0.188585    0.502992    0.696794    11.00000   -1.20000
AFIX 115
C284  1   -0.137360    0.493613    0.713167    11.00000    0.21361    0.09752 =
         0.12603    0.03224   -0.00208   -0.02961
AFIX  43
H284  2   -0.148696    0.490492    0.727717    11.00000   -1.20000
AFIX 115
C094  1   -0.097078    0.490756    0.710246    11.00000    0.11586    0.07510 =
         0.14338   -0.01436   -0.02126    0.00117
C191  1   -0.080492    0.495323    0.688957    11.00000    0.14046    0.11897 =
         0.08559   -0.00613    0.03282    0.01654
N023  4   -0.040211    0.492466    0.686035    11.00000    0.21259    0.06943 =
         0.10308   -0.01990    0.02302    0.00689
C145  1   -0.016515    0.485041    0.704403    11.00000    0.20016    0.09206 =
         0.10526   -0.00058   -0.04138    0.01566
C100  1   -0.033100    0.480474    0.725693    11.00000    0.20380    0.08921 =
         0.08038   -0.00742    0.01098   -0.00818
AFIX  43
H100  2   -0.016905    0.475400    0.738247    11.00000   -1.20000
AFIX 115
C200  1   -0.073381    0.483331    0.728614    11.00000    0.12355    0.06931 =
         0.19893   -0.03327   -0.01288   -0.01530
AFIX   0

O069  5   -0.431457    0.637738    0.535215    11.00000    0.13815    0.16804 =
         0.10068    0.02820   -0.01954   -0.00518
N070  4    0.026785    0.380366    0.760623    11.00000    0.19527    0.09946 =
         0.13589   -0.02292   -0.00876   -0.02551
AFIX  43
H070  2    0.035585    0.382070    0.746630    11.00000   -1.20000
AFIX   0

N076  4   -0.443149    0.625428    0.573578    11.00000    0.17580    0.06839 =
         0.12685    0.00670    0.02145   -0.01380
AFIX  43
H076  2   -0.429428    0.623346    0.586141    11.00000   -1.20000
AFIX   0

O078  5   -0.331871    0.875508    0.576702    11.00000    0.15512    0.12296 =
         0.27740    0.01590   -0.07154   -0.01522
N079  4    0.065748    0.622745    0.634583    11.00000    0.17833    0.13197 =
         0.12338    0.00852    0.00665   -0.01072
AFIX  43
H079  2    0.045392    0.621105    0.643689    11.00000   -1.20000
AFIX   0

N081  4   -0.152682    0.737301    0.615254    11.00000    0.20934    0.07449 =
         0.14060    0.00327   -0.06698   -0.00524
AFIX  43
H081  2   -0.160115    0.736489    0.600952    11.00000   -1.20000
AFIX   0
C082  1   -0.288045    0.963407    0.551128    11.00000    0.11968    0.11257 =
         0.13439   -0.00464    0.00082    0.03170
N084  4   -0.221356    0.796491    0.598023    11.00000    0.15219    0.08298 =
         0.15050    0.02093    0.02752    0.00344
AFIX  43
H084  2   -0.204643    0.782987    0.593064    11.00000   -1.20000
AFIX   0

O085  5   -0.578501    0.596583    0.629988    11.00000    0.17414    0.22124 =
         0.23137   -0.00857    0.05210   -0.00034
C087  1   -0.098518    0.509376    0.628282    11.00000    0.10166    0.07886 =
         0.13778   -0.01784   -0.01536    0.02046
N089  4   -0.255898    1.009446    0.546195    11.00000    0.17136    0.07414 =
         0.13693    0.01017   -0.00738    0.01379
AFIX  93
H08A  2   -0.254428    1.028235    0.541816    11.00000   -1.20000
H08B  2   -0.235671    1.000896    0.552833    11.00000   -1.20000
AFIX   0
O090  5   -0.175545    0.834102    0.644532    11.00000    0.20003    0.09674 =
         0.13472   -0.00971    0.01848    0.02356

O091  5   -0.039780    0.598329    0.556495    11.00000    0.18574    0.14728 =
         0.10176   -0.01844   -0.02510   -0.01109
AFIX 116
C093  1    0.035895    0.534326    0.609868    11.00000    0.14247    0.10325 =
         0.11828    0.00827   -0.00390   -0.01198
C131  1    0.066452    0.538550    0.594570    11.00000    0.14247    0.10325 =
         0.11828    0.00827   -0.00390   -0.01198
AFIX  43
H131  2    0.091935    0.543392    0.599962    11.00000   -1.20000
AFIX 115
C276  1    0.059722    0.535691    0.571383    11.00000    0.14247    0.10325 =
         0.11828    0.00827   -0.00390   -0.01198
AFIX  43
H276  2    0.080606    0.538578    0.560928    11.00000   -1.20000
AFIX 115
C250  1    0.022435    0.528609    0.563493    11.00000    0.14247    0.10325 =
         0.11828    0.00827   -0.00390   -0.01198
AFIX  43
H250  2    0.017836    0.526656    0.547646    11.00000   -1.20000
AFIX 115
C071  1   -0.008122    0.524385    0.578792    11.00000    0.14247    0.10325 =
         0.11828    0.00827   -0.00390   -0.01198
C080  1   -0.001392    0.527243    0.601979    11.00000    0.14247    0.10325 =
         0.11828    0.00827   -0.00390   -0.01198
N009  4   -0.031948    0.523019    0.617278    11.00000    0.15945    0.07514 =
         0.10661    0.01725    0.00241    0.02845
C092  1   -0.069235    0.515937    0.609390    11.00000    0.14247    0.10325 =
         0.11828    0.00827   -0.00390   -0.01198
C057  1   -0.075966    0.513079    0.586203    11.00000    0.14247    0.10325 =
         0.11828    0.00827   -0.00390   -0.01198
AFIX  43
H057  2   -0.101450    0.508238    0.580812    11.00000   -1.20000
AFIX 115
C141  1   -0.045410    0.517302    0.570904    11.00000    0.14247    0.10325 =
         0.11828    0.00827   -0.00390   -0.01198
AFIX   0

C095  1   -0.505888    0.446899    0.609198    11.00000    0.13949    0.06860 =
         0.12850    0.01168    0.01784    0.00371
AFIX  66
N101  4    0.021696    0.327913    0.694963    11.00000    0.21672    0.06019 =
         0.10509    0.00463    0.01725   -0.01459
C271  1    0.044380    0.329564    0.675383    11.00000    0.21828    0.08057 =
         0.14924    0.00756   -0.04388   -0.02473
C400  1    0.026774    0.326975    0.654177    11.00000    0.21828    0.08057 =
         0.14924    0.00756   -0.04388   -0.02473
AFIX  43
H400  2    0.042278    0.328104    0.640795    11.00000   -1.20000
AFIX  65
C301  1   -0.013515    0.322733    0.652550    11.00000    0.21828    0.08057 =
         0.14924    0.00756   -0.04388   -0.02473
AFIX  43
H301  2   -0.025547    0.320963    0.638057    11.00000   -1.20000
AFIX  65
C305  1   -0.036199    0.321081    0.672130    11.00000    0.21828    0.08057 =
         0.14924    0.00756   -0.04388   -0.02473
AFIX  43
H305  2   -0.063735    0.318181    0.671018    11.00000   -1.20000
AFIX  65
C231  1   -0.018594    0.323671    0.693336    11.00000    0.21828    0.08057 =
         0.14924    0.00756   -0.04388   -0.02473
AFIX   0

O102  5   -0.195143    0.911220    0.676199    11.00000    0.18245    0.12543 =
         0.14702    0.00287   -0.01853    0.01279
N104  4   -0.021425    0.235161    0.698609    11.00000    0.19816    0.06764 =
         0.20590   -0.02555   -0.10526    0.03713
AFIX  43
H104  2    0.002850    0.233813    0.703584    11.00000   -1.20000
AFIX   0

O109  5   -0.179323    0.733887    0.650126    11.00000    0.31777    0.13869 =
         0.18419    0.01109    0.00740   -0.01123
O119  5   -0.317845    1.004894    0.533560    11.00000    0.13806    0.12542 =
         0.19482    0.03920   -0.01417    0.00640
O120  5   -0.077023    0.328875    0.711441    11.00000    0.14999    0.09674 =
         0.22324   -0.02007   -0.00937    0.00676
O121  5   -0.400285    0.805662    0.606368    11.00000    0.24877    0.15596 =
         0.18677    0.01770    0.04764   -0.00823
O122  5   -0.073088    0.658063    0.707955    11.00000    0.25931    0.16273 =
         0.20594    0.00175   -0.00859    0.00991
O123  5   -0.121858    0.916581    0.477790    11.00000    0.17706    0.13145 =
         0.14509    0.00052    0.02411    0.01615
N125  4   -0.370372    0.579828    0.648804    11.00000    0.19250    0.10695 =
         0.12250    0.00098    0.02861   -0.03969
N126  4    0.008220    0.296386    0.735291    11.00000    0.16460    0.08631 =
         0.13499    0.00664   -0.00876    0.00679
AFIX  43
H126  2    0.016648    0.284440    0.724459    11.00000   -1.20000
AFIX   0

N127  4   -0.025754    0.379979    0.613194    11.00000    0.18158    0.08461 =
         0.11838   -0.00083   -0.01416    0.01477
AFIX  93
H12A  2   -0.015525    0.363439    0.607662    11.00000   -1.20000
H12B  2   -0.013570    0.389764    0.624078    11.00000   -1.20000
AFIX   0

N128  4    0.031102    0.405829    0.686721    11.00000    0.24508    0.05817 =
         0.13701    0.00614   -0.07202   -0.00827
AFIX  43
H128  2    0.037899    0.404435    0.701104    11.00000   -1.20000
AFIX   0

N130  4   -0.219148    0.706589    0.551342    11.00000    0.20986    0.09469 =
         0.17056    0.01802   -0.05883   -0.01455
AFIX  43
H130  2   -0.198956    0.706426    0.560652    11.00000   -1.20000
AFIX   0
N134  4   -0.142593    0.763681    0.539946    11.00000    0.23366    0.09841 =
         0.13113   -0.00819   -0.04717    0.01937
AFIX  43
H134  2   -0.151187    0.766092    0.553923    11.00000   -1.20000
AFIX 116

C135  1   -0.320340    0.648595    0.612053    11.00000    0.18714    0.08748 =
         0.14475    0.00477    0.00224   -0.00743
C143  1   -0.281337    0.650292    0.618804    11.00000    0.18714    0.08748 =
         0.14475    0.00477    0.00224   -0.00743
AFIX  43
H143  2   -0.275009    0.652690    0.634414    11.00000   -1.20000
AFIX 115
C116  1   -0.251593    0.648480    0.602714    11.00000    0.18714    0.08748 =
         0.14475    0.00477    0.00224   -0.00743
AFIX  43
H116  2   -0.224936    0.649641    0.607329    11.00000   -1.20000
AFIX 115
C181  1   -0.260851    0.644971    0.579874    11.00000    0.18714    0.08748 =
         0.14475    0.00477    0.00224   -0.00743
AFIX  43
H181  2   -0.240522    0.643733    0.568877    11.00000   -1.20000
AFIX 115
C381  1   -0.299854    0.643274    0.573123    11.00000    0.18714    0.08748 =
         0.14475    0.00477    0.00224   -0.00743
C111  1   -0.329599    0.645086    0.589212    11.00000    0.18714    0.08748 =
         0.14475    0.00477    0.00224   -0.00743
N097  4   -0.368602    0.643389    0.582462    11.00000    0.21852    0.05503 =
         0.11734   -0.00640   -0.00468   -0.01659
C290  1   -0.377862    0.639880    0.559621    11.00000    0.18714    0.08748 =
         0.14475    0.00477    0.00224   -0.00743
C263  1   -0.348118    0.638068    0.543532    11.00000    0.18714    0.08748 =
         0.14475    0.00477    0.00224   -0.00743
AFIX  43
H263  2   -0.354447    0.635670    0.527921    11.00000   -1.20000
AFIX 115
C114  1   -0.309115    0.639765    0.550282    11.00000    0.18714    0.08748 =
         0.14475    0.00477    0.00224   -0.00743
AFIX   0

O136  5    0.059001    0.698469    0.630564    11.00000    0.25931    0.16273 =
         0.20594    0.00175   -0.00859    0.00991
O138  5   -0.550110    0.414853    0.533599    11.00000    0.17947    0.09056 =
         0.16386    0.02199   -0.00968   -0.00221
N139  4   -0.215383    0.812014    0.619850    11.00000    0.15126    0.07748 =
         0.16971    0.02050    0.01088    0.02493
AFIX 116
C144  1   -0.384969    0.501153    0.665557    11.00000    0.09950    0.13308 =
         0.10924   -0.00487   -0.00450    0.00166
C383  1   -0.379384    0.503175    0.688896    11.00000    0.18517    0.10440 =
         0.14096   -0.01240    0.06386   -0.00925
AFIX  43
H383  2   -0.400882    0.507750    0.698557    11.00000   -1.20000
AFIX 115
C292  1   -0.342344    0.498502    0.698100    11.00000    0.18909    0.11822 =
         0.14365    0.01408   -0.04951   -0.01741
AFIX  43
H292  2   -0.338527    0.499883    0.714052    11.00000   -1.20000
AFIX 115
C208  1   -0.310889    0.491808    0.683966    11.00000    0.12835    0.12361 =
         0.12659   -0.00099    0.00432   -0.01608
AFIX  43
H208  2   -0.285574    0.488614    0.690257    11.00000   -1.20000
AFIX 115
C108  1   -0.316474    0.489786    0.660626    11.00000    0.15629    0.06433 =
         0.12690    0.00187    0.01080   -0.01192
C055  1   -0.353513    0.494459    0.651421    11.00000    0.12072    0.07165 =
         0.10808    0.01356    0.00158   -0.01526
N007  4   -0.359100    0.492438    0.628082    11.00000    0.14858    0.06065 =
         0.11706    0.02115   -0.01579   -0.00729
C077  1   -0.327645    0.485744    0.613947    11.00000    0.13874    0.07184 =
         0.10794    0.00662   -0.00867    0.00204
C151  1   -0.290605    0.481071    0.623151    11.00000    0.10217    0.09056 =
         0.12178   -0.00770    0.00555   -0.00111
AFIX  43
H151  2   -0.269107    0.476496    0.613490    11.00000   -1.20000
AFIX 115
C029  1   -0.285019    0.483092    0.646490    11.00000    0.10692    0.07102 =
         0.12909    0.01953   -0.04568   -0.00906
AFIX   0

C146  1   -0.094953    0.435282    0.592562    11.00000    0.16587    0.12146 =
         0.14269    0.01184   -0.01900   -0.00571
AFIX 137
H14A  2   -0.102036    0.455935    0.596349    11.00000   -1.50000
H14B  2   -0.118818    0.423191    0.591223    11.00000   -1.50000
H14C  2   -0.080717    0.434962    0.578102    11.00000   -1.50000
AFIX   0

C147  1   -0.335812    0.485932    0.588678    11.00000    0.09000    0.06713 =
         0.13050   -0.02470   -0.03376   -0.00111
N152  4   -0.008500    0.679350    0.612124    11.00000    0.21558    0.09392 =
         0.14257    0.01394    0.02625    0.02092
AFIX  43
H152  2   -0.001890    0.681393    0.626491    11.00000   -1.20000
AFIX   0

O154  5    0.010863    0.758789    0.586708    11.00000    0.31777    0.13869 =
         0.18419    0.01109    0.00740   -0.01123
C156  1   -0.005544    0.445052    0.603760    11.00000    0.13512    0.06673 =
         0.11386   -0.02040   -0.03962   -0.01187
N157  4   -0.403343    0.591411    0.639710    11.00000    0.15928    0.08494 =
         0.12409    0.01548   -0.01714   -0.00006
AFIX  43
H157  2   -0.402204    0.603186    0.627748    11.00000   -1.20000
AFIX   0

O163  5    0.165399    0.449706    0.747221    11.00000    0.21085    0.17414 =
         0.15185   -0.01831   -0.07971   -0.03445
AFIX  66
N164  4   -0.155620    0.830879    0.585966    11.00000    0.16723    0.07176 =
         0.14304   -0.01387   -0.03367   -0.01085
C212  1   -0.148503    0.825433    0.608845    11.00000    0.17546    0.07145 =
         0.15220   -0.01186   -0.02269    0.00529
C338  1   -0.110229    0.822158    0.616586    11.00000    0.17546    0.07145 =
         0.15220   -0.01186   -0.02269    0.00529
AFIX  43
H338  2   -0.105365    0.818436    0.632223    11.00000   -1.20000
AFIX  65
C350  1   -0.079070    0.824329    0.601448    11.00000    0.17546    0.07145 =
         0.15220   -0.01186   -0.02269    0.00529
AFIX  43
H350  2   -0.052911    0.822090    0.606739    11.00000   -1.20000
AFIX  65
C221  1   -0.086187    0.829774    0.578569    11.00000    0.17546    0.07145 =
         0.15220   -0.01186   -0.02269    0.00529
AFIX  43
H221  2   -0.064891    0.831258    0.568223    11.00000   -1.20000
AFIX  65
C161  1   -0.124461    0.833050    0.570827    11.00000    0.17546    0.07145 =
         0.15220   -0.01186   -0.02269    0.00529
AFIX 116

C165  1    0.063120    0.406974    0.672853    11.00000    0.20813    0.12192 =
         0.14485    0.02272    0.00227   -0.02986
C323  1    0.060628    0.398567    0.650166    11.00000    0.20813    0.12192 =
         0.14485    0.02272    0.00227   -0.02986
AFIX  43
H323  2    0.035933    0.393493    0.643762    11.00000   -1.20000
AFIX 115
C183  1    0.094268    0.397585    0.636848    11.00000    0.20813    0.12192 =
         0.14485    0.02272    0.00227   -0.02986
AFIX  43
H183  2    0.092565    0.391839    0.621342    11.00000   -1.20000
AFIX 115
C278  1    0.130401    0.405010    0.646217    11.00000    0.20813    0.12192 =
         0.14485    0.02272    0.00227   -0.02986
AFIX  43
H278  2    0.153393    0.404339    0.637115    11.00000   -1.20000
AFIX 115
C277  1    0.132894    0.413417    0.668904    11.00000    0.20813    0.12192 =
         0.14485    0.02272    0.00227   -0.02986
C308  1    0.099254    0.414399    0.682222    11.00000    0.20813    0.12192 =
         0.14485    0.02272    0.00227   -0.02986
N041  4    0.101745    0.422806    0.704909    11.00000    0.18488    0.10408 =
         0.10555    0.00731    0.01148    0.00491
C273  1    0.137878    0.430231    0.714279    11.00000    0.14593    0.11535 =
         0.17188   -0.00638   -0.04347   -0.02689
C329  1    0.171519    0.429249    0.700962    11.00000    0.14997    0.09296 =
         0.16192    0.00523    0.00506    0.00111
AFIX  43
H329  2    0.196213    0.434324    0.707366    11.00000   -1.20000
AFIX 115
C378  1    0.169027    0.420842    0.678275    11.00000    0.20813    0.12192 =
         0.14485    0.02272    0.00227   -0.02986
AFIX   0

C166  1   -0.107156    0.587923    0.684313    11.00000    0.13305    0.13075 =
         0.12422    0.01613   -0.00652   -0.01901
AFIX 137
H16A  2   -0.108599    0.608137    0.690700    11.00000   -1.50000
H16B  2   -0.117505    0.573525    0.695344    11.00000   -1.50000
H16C  2   -0.122742    0.587004    0.670343    11.00000   -1.50000
AFIX   0

O168  5   -0.324426    0.730606    0.629169    11.00000    0.25469    0.10290 =
         0.17705    0.02670   -0.01296   -0.02311
N170  4    0.109062    0.263782    0.691817    11.00000    0.14236    0.12565 =
         0.18546   -0.01164   -0.02801    0.00083
AFIX  43
H170  2    0.085482    0.264747    0.697852    11.00000   -1.20000
AFIX   0

O172  5   -0.108889    0.834027    0.533402    11.00000    0.20484    0.08454 =
         0.17867    0.00372    0.00562    0.00542
N176  4   -0.015779    0.654000    0.688357    11.00000    0.20332    0.09694 =
         0.11786   -0.02062   -0.00998    0.02778
AFIX  43
H176  2   -0.004317    0.657297    0.675199    11.00000   -1.20000
AFIX   0

O177  5    0.199184    0.419713    0.665936    11.00000    0.25084    0.22893 =
         0.27796    0.01581    0.03061   -0.05352
O178  5   -0.182030    0.546666    0.502248    11.00000    0.25204    0.20513 =
         0.13212    0.00831   -0.01116   -0.04468
N179  4    0.098006    0.447205    0.747829    11.00000    0.21501    0.15408 =
         0.10863   -0.01429   -0.02789   -0.01462
AFIX  43
H179  2    0.076748    0.439769    0.741506    11.00000   -1.20000
AFIX   0

C180  1   -0.044174    0.569171    0.697408    11.00000    0.17196    0.07539 =
         0.12874   -0.01754   -0.02019   -0.00603
AFIX 116
C182  1   -0.191695    0.852561    0.523243    11.00000    0.25058    0.09546 =
         0.18886    0.00087   -0.09523    0.00060
C409  1   -0.176319    0.848010    0.501649    11.00000    0.25058    0.09546 =
         0.18886    0.00087   -0.09523    0.00060
AFIX  43
H409  2   -0.149190    0.843806    0.499817    11.00000   -1.20000
AFIX 115
C467  1   -0.200636    0.849611    0.482736    11.00000    0.25058    0.09546 =
         0.18886    0.00087   -0.09523    0.00060
AFIX  43
H467  2   -0.190127    0.846501    0.467978    11.00000   -1.20000
AFIX 115
C436  1   -0.240329    0.855763    0.485416    11.00000    0.25058    0.09546 =
         0.18886    0.00087   -0.09523    0.00060
AFIX  43
H436  2   -0.256949    0.856857    0.472490    11.00000   -1.20000
AFIX 115
C229  1   -0.255706    0.860314    0.507010    11.00000    0.25058    0.09546 =
         0.18886    0.00087   -0.09523    0.00060
C217  1   -0.231390    0.858714    0.525924    11.00000    0.25058    0.09546 =
         0.18886    0.00087   -0.09523    0.00060
N065  4   -0.246765    0.863264    0.547518    11.00000    0.23389    0.06429 =
         0.14017    0.01677   -0.07409   -0.02196
C230  1   -0.286458    0.869417    0.550199    11.00000    0.25058    0.09546 =
         0.18886    0.00087   -0.09523    0.00060
C296  1   -0.310776    0.871018    0.531286    11.00000    0.25058    0.09546 =
         0.18886    0.00087   -0.09523    0.00060
AFIX  43
H296  2   -0.337904    0.875222    0.533118    11.00000   -1.20000
AFIX 115
C298  1   -0.295400    0.866467    0.509692    11.00000    0.25058    0.09546 =
         0.18886    0.00087   -0.09523    0.00060
AFIX   0
O184  5   -0.232409    0.697883    0.513247    11.00000    0.47741    0.25721 =
         0.20052   -0.03437   -0.01365    0.06263

C186  1   -0.066522    0.586164    0.638801    11.00000    0.13225    0.06818 =
         0.13145   -0.01575   -0.00373   -0.00741
O187  5    0.049129    0.375928    0.796163    11.00000    0.21234    0.17123 =
         0.20049   -0.03512   -0.04614    0.00020
C188  1   -0.335526    0.566731    0.636326    11.00000    0.24321    0.09153 =
         0.08959    0.04071   -0.03710   -0.05855
AFIX 116
C189  1   -0.046263    0.672012    0.608811    11.00000    0.24272    0.11469 =
         0.17957   -0.00326    0.00620    0.01490
C282  1   -0.063210    0.672375    0.587337    11.00000    0.24272    0.11469 =
         0.17957   -0.00326    0.00620    0.01490
AFIX  43
H282  2   -0.047231    0.674918    0.574258    11.00000   -1.20000
AFIX 115
C367  1   -0.103539    0.669018    0.584999    11.00000    0.24272    0.11469 =
         0.17957   -0.00326    0.00620    0.01490
AFIX  43
H367  2   -0.115122    0.669266    0.570323    11.00000   -1.20000
AFIX 115
C395  1   -0.126920    0.665297    0.604135    11.00000    0.24272    0.11469 =
         0.17957   -0.00326    0.00620    0.01490
AFIX  43
H395  2   -0.154482    0.663002    0.602537    11.00000   -1.20000
AFIX 115
C223  1   -0.109973    0.664934    0.625608    11.00000    0.24272    0.11469 =
         0.17957   -0.00326    0.00620    0.01490
C159  1   -0.069645    0.668291    0.627947    11.00000    0.24272    0.11469 =
         0.17957   -0.00326    0.00620    0.01490
N056  4   -0.052696    0.667927    0.649420    11.00000    0.20689    0.07450 =
         0.20379   -0.02112   -0.06338   -0.01140
C216  1   -0.076076    0.664207    0.668556    11.00000    0.24272    0.11469 =
         0.17957   -0.00326    0.00620    0.01490
C288  1   -0.116404    0.660850    0.666219    11.00000    0.24272    0.11469 =
         0.17957   -0.00326    0.00620    0.01490
AFIX  43
H288  2   -0.132384    0.658307    0.679297    11.00000   -1.20000
AFIX 115
C235  1   -0.133353    0.661213    0.644745    11.00000    0.24272    0.11469 =
         0.17957   -0.00326    0.00620    0.01490
AFIX   0

O190  5    0.111179    0.331206    0.664474    11.00000    0.27507    0.11466 =
         0.15747   -0.01792    0.02624   -0.01574
O192  5    0.031169    0.263775    0.601901    11.00000    0.33929    0.26167 =
         0.17348    0.04722    0.05756    0.05551
N196  4   -0.269025    0.881754    0.586948    11.00000    0.17219    0.07406 =
         0.15728   -0.00319   -0.01514    0.00466
AFIX  43
H196  2   -0.245915    0.883419    0.580412    11.00000   -1.20000
AFIX   0

C197  1   -0.425188    0.553261    0.568968    11.00000    0.13311    0.05769 =
         0.15907   -0.00932    0.00533    0.00687
AFIX 116
C199  1    0.010348    0.644636    0.706667    11.00000    0.20008    0.12810 =
         0.16753   -0.00163   -0.02927   -0.02008
C259  1    0.001435    0.646224    0.729676    11.00000    0.20008    0.12810 =
         0.16753   -0.00163   -0.02927   -0.02008
AFIX  43
H259  2   -0.024984    0.648786    0.734422    11.00000   -1.20000
AFIX 115
C286  1    0.031176    0.644065    0.745743    11.00000    0.20008    0.12810 =
         0.16753   -0.00163   -0.02927   -0.02008
AFIX  43
H286  2    0.025084    0.645151    0.761469    11.00000   -1.20000
AFIX 115
C398  1    0.069831    0.640316    0.738800    11.00000    0.20008    0.12810 =
         0.16753   -0.00163   -0.02927   -0.02008
AFIX  43
H398  2    0.090158    0.638840    0.749781    11.00000   -1.20000
AFIX 115
C289  1    0.078745    0.638728    0.715790    11.00000    0.20008    0.12810 =
         0.16753   -0.00163   -0.02927   -0.02008
C173  1    0.049003    0.640888    0.699724    11.00000    0.20008    0.12810 =
         0.16753   -0.00163   -0.02927   -0.02008
N096  4    0.057915    0.639299    0.676714    11.00000    0.16732    0.08230 =
         0.16488    0.00012   -0.01887   -0.02285
C416  1    0.096570    0.635551    0.669770    11.00000    0.20008    0.12810 =
         0.16753   -0.00163   -0.02927   -0.02008
C375  1    0.126312    0.633391    0.685836    11.00000    0.20008    0.12810 =
         0.16753   -0.00163   -0.02927   -0.02008
AFIX  43
H375  2    0.152730    0.630830    0.681090    11.00000   -1.20000
AFIX 115
C363  1    0.117399    0.634979    0.708846    11.00000    0.20008    0.12810 =
         0.16753   -0.00163   -0.02927   -0.02008
AFIX   0

C202  1   -0.486290    0.421449    0.645068    11.00000    0.18727    0.13849 =
         0.15016    0.05475    0.04383    0.03523
AFIX 116
C203  1    0.059629    0.617465    0.611566    11.00000    0.19601    0.11334 =
         0.11773    0.00706    0.00727   -0.00665
C361  1    0.086587    0.622100    0.594207    11.00000    0.19601    0.11334 =
         0.11773    0.00706    0.00727   -0.00665
AFIX  43
H361  2    0.112865    0.627420    0.597739    11.00000   -1.20000
AFIX 115
C339  1    0.075098    0.618950    0.571678    11.00000    0.19601    0.11334 =
         0.11773    0.00706    0.00727   -0.00665
AFIX  43
H339  2    0.093523    0.622119    0.559813    11.00000   -1.20000
AFIX 115
C302  1    0.036651    0.611165    0.566509    11.00000    0.19601    0.11334 =
         0.11773    0.00706    0.00727   -0.00665
AFIX  43
H302  2    0.028798    0.609012    0.551112    11.00000   -1.20000
AFIX 115
C299  1    0.009692    0.606529    0.583869    11.00000    0.19601    0.11334 =
         0.11773    0.00706    0.00727   -0.00665
C148  1    0.021181    0.609679    0.606398    11.00000    0.19601    0.11334 =
         0.11773    0.00706    0.00727   -0.00665
N064  4   -0.005776    0.605044    0.623758    11.00000    0.18649    0.07356 =
         0.10530    0.00161    0.01690    0.03986
C1    1   -0.044223    0.597259    0.618590    11.00000    0.19601    0.11334 =
         0.11773    0.00706    0.00727   -0.00665
C115  1   -0.055714    0.594109    0.596061    11.00000    0.19601    0.11334 =
         0.11773    0.00706    0.00727   -0.00665
AFIX  43
H115  2   -0.081991    0.588788    0.592529    11.00000   -1.20000
AFIX 115
C514  1   -0.028757    0.598745    0.578701    11.00000    0.19601    0.11334 =
         0.11773    0.00706    0.00727   -0.00665
AFIX   0
C206  1   -0.054080    0.658244    0.688654    11.00000    0.25866    0.05793 =
         0.14271   -0.00160   -0.02099    0.01417

AFIX 116
C207  1   -0.117707    0.909889    0.559659    11.00000    0.14222    0.07085 =
         0.17523    0.01135   -0.03190    0.01004
C242  1   -0.078401    0.901869    0.558181    11.00000    0.14222    0.07085 =
         0.17523    0.01135   -0.03190    0.01004
AFIX  43
H242  2   -0.064008    0.897425    0.571581    11.00000   -1.20000
AFIX 115
C429  1   -0.060153    0.900350    0.537098    11.00000    0.20473    0.11944 =
         0.14757   -0.02587   -0.01310    0.00677
AFIX  43
H429  2   -0.033290    0.894868    0.536088    11.00000   -1.20000
AFIX 115
C239  1   -0.081212    0.906852    0.517491    11.00000    0.16995    0.07226 =
         0.13876   -0.00801    0.03679   -0.00635
AFIX  43
H239  2   -0.068740    0.905814    0.503082    11.00000   -1.20000
AFIX 115
C195  1   -0.120518    0.914873    0.518968    11.00000    0.11542    0.11479 =
         0.12835    0.00016    0.00669    0.00275
C227  1   -0.138766    0.916391    0.540052    11.00000    0.14222    0.07085 =
         0.17523    0.01135   -0.03190    0.01004
N014  4   -0.178071    0.924412    0.541530    11.00000    0.15238    0.05805 =
         0.15154    0.01733   -0.00674   -0.00612
C321  1   -0.199131    0.930914    0.521924    11.00000    0.14110    0.07993 =
         0.11361    0.01477   -0.01920    0.00158
C274  1   -0.180884    0.929396    0.500841    11.00000    0.17026    0.06968 =
         0.12811    0.02754   -0.00126   -0.02634
AFIX  43
H274  2   -0.195277    0.933840    0.487441    11.00000   -1.20000
AFIX 115
C175  1   -0.141578    0.921375    0.499362    11.00000    0.15305    0.16110 =
         0.16927    0.01862    0.02841    0.00957
AFIX 116
C209  1   -0.171679    0.768090    0.522585    11.00000    0.26692    0.12042 =
         0.19030    0.01701   -0.07980   -0.02979
C446  1   -0.167231    0.762000    0.499573    11.00000    0.26692    0.12042 =
         0.19030    0.01701   -0.07980   -0.02979
AFIX  43
H446  2   -0.142372    0.756142    0.493800    11.00000   -1.20000
AFIX 115
C412  1   -0.199157    0.764480    0.485010    11.00000    0.26692    0.12042 =
         0.19030    0.01701   -0.07980   -0.02979
AFIX  43
H412  2   -0.196117    0.760318    0.469283    11.00000   -1.20000
AFIX 115
C451  1   -0.235530    0.773051    0.493458    11.00000    0.26692    0.12042 =
         0.19030    0.01701   -0.07980   -0.02979
AFIX  43
H451  2   -0.257350    0.774746    0.483504    11.00000   -1.20000
AFIX 115
C458  1   -0.239979    0.779141    0.516469    11.00000    0.26692    0.12042 =
         0.19030    0.01701   -0.07980   -0.02979
C335  1   -0.208054    0.776660    0.531033    11.00000    0.26692    0.12042 =
         0.19030    0.01701   -0.07980   -0.02979
N074  4   -0.212500    0.782750    0.554044    11.00000    0.24520    0.06030 =
         0.17500    0.01222   -0.03003   -0.05759
C421  1   -0.248873    0.791321    0.562492    11.00000    0.26692    0.12042 =
         0.19030    0.01701   -0.07980   -0.02979
C392  1   -0.280799    0.793802    0.547930    11.00000    0.26692    0.12042 =
         0.19030    0.01701   -0.07980   -0.02979
AFIX  43
H392  2   -0.305658    0.799659    0.553704    11.00000   -1.20000
AFIX 115
C295  1   -0.276352    0.787712    0.524918    11.00000    0.26692    0.12042 =
         0.19030    0.01701   -0.07980   -0.02979
AFIX   0

O210  5   -0.593432    0.512156    0.635285    11.00000    0.17719    0.13275 =
         0.18399    0.04981    0.03958   -0.00742
C211  1   -0.420698    0.635043    0.553784    11.00000    0.18259    0.09903 =
         0.16352   -0.00651   -0.02955   -0.01496
O215  5    0.010746    0.919103    0.489468    11.00000    0.20145    0.18151 =
         0.15112   -0.00673   -0.01294    0.02132
AFIX 116
C218  1   -0.254640    0.715749    0.559564    11.00000    0.26355    0.10396 =
         0.20858    0.01983   -0.01651   -0.01401
C316  1   -0.289904    0.715134    0.547724    11.00000    0.26355    0.10396 =
         0.20858    0.01983   -0.01651   -0.01401
AFIX  43
H316  2   -0.289933    0.712088    0.531753    11.00000   -1.20000
AFIX 115
C417  1   -0.325124    0.718975    0.559253    11.00000    0.26355    0.10396 =
         0.20858    0.01983   -0.01651   -0.01401
AFIX  43
H417  2   -0.349225    0.718555    0.551160    11.00000   -1.20000
AFIX 115
C331  1   -0.325082    0.723431    0.582621    11.00000    0.26355    0.10396 =
         0.20858    0.01983   -0.01651   -0.01401
AFIX  43
H331  2   -0.349154    0.726057    0.590500    11.00000   -1.20000
AFIX 115
C385  1   -0.289819    0.724046    0.594462    11.00000    0.26355    0.10396 =
         0.20858    0.01983   -0.01651   -0.01401
C117  1   -0.254598    0.720205    0.582933    11.00000    0.26355    0.10396 =
         0.20858    0.01983   -0.01651   -0.01401
N149  4   -0.219334    0.720819    0.594773    11.00000    0.17543    0.07535 =
         0.16050    0.02838   -0.02067    0.01159
C232  1   -0.219290    0.725276    0.618141    11.00000    0.26355    0.10396 =
         0.20858    0.01983   -0.01651   -0.01401
C377  1   -0.254510    0.729117    0.629671    11.00000    0.26355    0.10396 =
         0.20858    0.01983   -0.01651   -0.01401
AFIX  43
H377  2   -0.254480    0.732162    0.645642    11.00000   -1.20000
AFIX 115
C255  1   -0.289774    0.728502    0.617831    11.00000    0.26355    0.10396 =
         0.20858    0.01983   -0.01651   -0.01401
AFIX   0

C224  1   -0.050905    0.230217    0.714409    11.00000    0.27401    0.09286 =
         0.17062    0.00482   -0.02163   -0.01032
O225  5   -0.450778    0.698361    0.580564    11.00000    0.25772    0.10526 =
         0.23726   -0.00528   -0.03241   -0.00958
O228  5   -0.324442    0.659034    0.659604    11.00000    0.30178    0.11761 =
         0.12855   -0.00587    0.05336    0.00229
O234  5    0.018358    0.683369    0.576260    11.00000    0.25931    0.16273 =
         0.20594    0.00175   -0.00859    0.00991
C238  1   -0.512086    0.439157    0.661809    11.00000    0.18727    0.13849 =
         0.15016    0.05475    0.04383    0.03523
AFIX 137
H23A  2   -0.497198    0.456170    0.667798    11.00000   -1.50000
H23B  2   -0.519979    0.426091    0.674371    11.00000   -1.50000
H23C  2   -0.535498    0.446479    0.653912    11.00000   -1.50000
AFIX   0

C240  1    0.066834    0.551407    0.645492    11.00000    0.08624    0.08434 =
         0.14776   -0.01765   -0.03768   -0.01909
N241  4   -0.485275    0.679216    0.617831    11.00000    0.15799    0.07941 =
         0.29793   -0.05716    0.00032   -0.00998
AFIX  43
H241  2   -0.460379    0.680145    0.613952    11.00000   -1.20000
AFIX   0
C243  1   -0.456973    0.508748    0.661978    11.00000    0.13007    0.07875 =
         0.14729   -0.00336    0.06384   -0.01021

O244  5   -0.282228    0.817272    0.591345    11.00000    0.17139    0.10574 =
         0.33053    0.04464   -0.07044    0.03220
AFIX 116
C245  1   -0.112579    0.743114    0.618738    11.00000    0.22247    0.11078 =
         0.17432   -0.01280   -0.03714    0.01551
C256  1   -0.095268    0.740840    0.640046    11.00000    0.22247    0.11078 =
         0.17432   -0.01280   -0.03714    0.01551
AFIX  43
H256  2   -0.111045    0.737255    0.653067    11.00000   -1.20000
AFIX 115
C419  1   -0.054874    0.743810    0.642303    11.00000    0.22247    0.11078 =
         0.17432   -0.01280   -0.03714    0.01551
AFIX  43
H419  2   -0.043043    0.742255    0.656867    11.00000   -1.20000
AFIX 115
C332  1   -0.031791    0.749054    0.623253    11.00000    0.22247    0.11078 =
         0.17432   -0.01280   -0.03714    0.01551
AFIX  43
H332  2   -0.004183    0.751084    0.624796    11.00000   -1.20000
AFIX 115
C193  1   -0.049101    0.751330    0.601944    11.00000    0.22247    0.11078 =
         0.17432   -0.01280   -0.03714    0.01551
C249  1   -0.089495    0.748360    0.599687    11.00000    0.22247    0.11078 =
         0.17432   -0.01280   -0.03714    0.01551
N171  4   -0.106808    0.750635    0.578379    11.00000    0.18735    0.09251 =
         0.14891   -0.01275   -0.02009    0.00937
C399  1   -0.083725    0.755880    0.559328    11.00000    0.22247    0.11078 =
         0.17432   -0.01280   -0.03714    0.01551
C304  1   -0.043331    0.758850    0.561585    11.00000    0.22247    0.11078 =
         0.17432   -0.01280   -0.03714    0.01551
AFIX  43
H304  2   -0.027555    0.762435    0.548564    11.00000   -1.20000
AFIX 115
C382  1   -0.026019    0.756575    0.582893    11.00000    0.22247    0.11078 =
         0.17432   -0.01280   -0.03714    0.01551
AFIX   0

C247  1   -0.438442    0.584500    0.649427    11.00000    0.16979    0.07543 =
         0.13014   -0.01548    0.02700   -0.00405
C253  1   -0.288036    0.994280    0.542846    11.00000    0.13262    0.11811 =
         0.15160    0.02140   -0.00909    0.01364
N257  4   -0.028922    0.308370    0.733327    11.00000    0.17788    0.09822 =
         0.11026    0.00017   -0.01386   -0.01614
AFIX 116
C261  1   -0.479878    0.619536    0.575477    11.00000    0.13699    0.08453 =
         0.15503   -0.00377    0.04236   -0.00738
C260  1   -0.508928    0.624625    0.559367    11.00000    0.21983    0.13964 =
         0.15306    0.03078    0.01040    0.07731
AFIX  43
H260  2   -0.501973    0.630756    0.544450    11.00000   -1.20000
AFIX 115
C360  1   -0.548155    0.620743    0.565084    11.00000    0.16782    0.09965 =
         0.18667   -0.00057   -0.05344    0.02666
AFIX  43
H360  2   -0.568009    0.624220    0.554074    11.00000   -1.20000
AFIX 115
C251  1   -0.558331    0.611773    0.586911    11.00000    0.16051    0.10951 =
         0.14587    0.02284    0.02248    0.02104
AFIX  43
H251  2   -0.585141    0.609120    0.590819    11.00000   -1.20000
AFIX 115
C237  1   -0.529281    0.606684    0.603021    11.00000    0.22559    0.10034 =
         0.08712    0.01939    0.00511   -0.01968
C083  1   -0.490055    0.610565    0.597304    11.00000    0.13347    0.07155 =
         0.14047    0.00732    0.01963    0.00630
N040  4   -0.461003    0.605477    0.613413    11.00000    0.13370    0.06995 =
         0.15549   -0.03413    0.00121    0.00897
C214  1   -0.471179    0.596506    0.635239    11.00000    0.20321    0.07244 =
         0.09938   -0.00622    0.05484    0.00175
C110  1   -0.510405    0.592625    0.640957    11.00000    0.18827    0.09363 =
         0.13521   -0.00360    0.06933    0.01316
AFIX  43
H110  2   -0.517359    0.586495    0.655875    11.00000   -1.20000
AFIX 115
C322  1   -0.539456    0.597714    0.624848    11.00000    0.16816    0.12063 =
         0.29487   -0.04568    0.02237   -0.00240
AFIX   0
C262  1   -0.354095    0.659368    0.646439    11.00000    0.27012    0.06972 =
         0.20393   -0.02092   -0.11793   -0.01190

AFIX 116
C265  1   -0.026722    0.242776    0.673233    11.00000    0.20707    0.09486 =
         0.13683   -0.00131   -0.01386    0.00304
C219  1   -0.063524    0.241336    0.663133    11.00000    0.20707    0.09486 =
         0.13683   -0.00131   -0.01386    0.00304
AFIX  43
H219  2   -0.086056    0.237374    0.672137    11.00000   -1.20000
AFIX 115
C133  1   -0.067358    0.245691    0.639859    11.00000    0.20707    0.09486 =
         0.13683   -0.00131   -0.01386    0.00304
AFIX  43
H133  2   -0.092511    0.244707    0.632957    11.00000   -1.20000
AFIX 115
C341  1   -0.034390    0.251488    0.626685    11.00000    0.20707    0.09486 =
         0.13683   -0.00131   -0.01386    0.00304
AFIX  43
H341  2   -0.037010    0.254464    0.610778    11.00000   -1.20000
AFIX 115
C407  1    0.002413    0.252928    0.636785    11.00000    0.20707    0.09486 =
         0.13683   -0.00131   -0.01386    0.00304
C174  1    0.006247    0.248572    0.660059    11.00000    0.20707    0.09486 =
         0.13683   -0.00131   -0.01386    0.00304
N098  4    0.043049    0.250013    0.670159    11.00000    0.14371    0.09581 =
         0.13991   -0.00503   -0.02208    0.01691
C309  1    0.076018    0.255809    0.656985    11.00000    0.20707    0.09486 =
         0.13683   -0.00131   -0.01386    0.00304
C396  1    0.072184    0.260164    0.633711    11.00000    0.20707    0.09486 =
         0.13683   -0.00131   -0.01386    0.00304
AFIX  43
H396  2    0.094717    0.264126    0.624707    11.00000   -1.20000
AFIX 115
C388  1    0.035383    0.258724    0.623611    11.00000    0.20707    0.09486 =
         0.13683   -0.00131   -0.01386    0.00304
AFIX   0

C266  1   -0.245775    0.806311    0.635774    11.00000    0.20796    0.10595 =
         0.15204   -0.00853    0.03627    0.01731
AFIX 137
H26A  2   -0.265308    0.792994    0.628927    11.00000   -1.50000
H26B  2   -0.258310    0.825213    0.640061    11.00000   -1.50000
H26C  2   -0.234675    0.796790    0.649322    11.00000   -1.50000
AFIX   0

O269  5   -0.045204    0.229100    0.796533    11.00000    0.31573    0.14478 =
         0.11641    0.00121   -0.00047   -0.00570
C272  1   -0.181235    0.732818    0.630544    11.00000    0.19053    0.05878 =
         0.22129    0.02156    0.01850   -0.03742
C279  1   -0.237960    0.944854    0.525791    11.00000    0.12490    0.08713 =
         0.10747    0.01500   -0.04169   -0.00703
C281  1   -0.042279    0.320814    0.713969    11.00000    0.16287    0.08830 =
         0.14133   -0.03856    0.00269   -0.01826
C283  1   -0.406172    0.657311    0.729422    11.00000    0.23085    0.12091 =
         0.11157    0.00275    0.00787    0.04242
AFIX 137
H28A  2   -0.395724    0.637023    0.727644    11.00000   -1.50000
H28B  2   -0.413661    0.660550    0.745305    11.00000   -1.50000
H28C  2   -0.386065    0.671891    0.725071    11.00000   -1.50000
AFIX 116

C285  1    0.075319    0.215949    0.755598    11.00000    0.27401    0.09286 =
         0.17062    0.00482   -0.02163   -0.01032
C450  1    0.096253    0.215042    0.775848    11.00000    0.27401    0.09286 =
         0.17062    0.00482   -0.02163   -0.01032
AFIX  43
H450  2    0.123861    0.212189    0.775609    11.00000   -1.20000
AFIX 115
C5AA  1    0.076793    0.218310    0.796448    11.00000    0.27401    0.09286 =
         0.17062    0.00482   -0.02163   -0.01032
AFIX  43
H5AA  2    0.091101    0.217690    0.810288    11.00000   -1.20000
AFIX 115
C7    1    0.036398    0.222485    0.796798    11.00000    0.27401    0.09286 =
         0.17062    0.00482   -0.02163   -0.01032
AFIX  43
H7    2    0.023098    0.224718    0.810877    11.00000   -1.20000
AFIX 115
C430  1    0.015464    0.223391    0.776548    11.00000    0.27401    0.09286 =
         0.17062    0.00482   -0.02163   -0.01032
C220  1    0.034923    0.220123    0.755948    11.00000    0.27401    0.09286 =
         0.17062    0.00482   -0.02163   -0.01032
N088  4    0.013990    0.221030    0.735698    11.00000    0.25010    0.09440 =
         0.14229    0.02392   -0.07230   -0.04578
C267  1   -0.026404    0.225205    0.736048    11.00000    0.27401    0.09286 =
         0.17062    0.00482   -0.02163   -0.01032
C264  1   -0.045865    0.228473    0.756647    11.00000    0.27401    0.09286 =
         0.17062    0.00482   -0.02163   -0.01032
AFIX  43
H264  2   -0.073473    0.231326    0.756886    11.00000   -1.20000
AFIX 115
C394  1   -0.024932    0.227566    0.776897    11.00000    0.27401    0.09286 =
         0.17062    0.00482   -0.02163   -0.01032
AFIX   0

O287  5   -0.089757    0.755603    0.519667    11.00000    0.33974    0.12736 =
         0.15923   -0.01662   -0.00320    0.00191
O291  5    0.133742    0.634622    0.637087    11.00000    0.20819    0.28259 =
         0.30194    0.02769   -0.00437   -0.03277
C293  1   -0.059453    0.390136    0.605147    11.00000    0.16587    0.12146 =
         0.14269    0.01184   -0.01900   -0.00571
O303  5   -0.105405    0.529448    0.480564    11.00000    0.25204    0.20513 =
         0.13212    0.00831   -0.01116   -0.04468
C306  1   -0.132420    0.907656    0.600951    11.00000    0.14406    0.06367 =
         0.15992    0.00564   -0.01840   -0.03355
O307  5    0.134263    0.504804    0.782676    11.00000    0.22302    0.16467 =
         0.21613   -0.04484   -0.03049   -0.04441
AFIX 116
C311  1   -0.013926    0.384471    0.762426    11.00000    0.18598    0.10889 =
         0.16404   -0.03821   -0.00271    0.00279
C447  1   -0.035044    0.379634    0.782287    11.00000    0.18598    0.10889 =
         0.16404   -0.03821   -0.00271    0.00279
AFIX  43
H447  2   -0.021787    0.373956    0.795811    11.00000   -1.20000
AFIX 115
C477  1   -0.075557    0.383104    0.782360    11.00000    0.18598    0.10889 =
         0.16404   -0.03821   -0.00271    0.00279
AFIX  43
H477  2   -0.089990    0.379798    0.795935    11.00000   -1.20000
AFIX 115
C342  1   -0.094953    0.391411    0.762573    11.00000    0.18598    0.10889 =
         0.16404   -0.03821   -0.00271    0.00279
AFIX  43
H342  2   -0.122643    0.393783    0.762623    11.00000   -1.20000
AFIX 115
C359  1   -0.073837    0.396249    0.742712    11.00000    0.18598    0.10889 =
         0.16404   -0.03821   -0.00271    0.00279
C246  1   -0.033323    0.392779    0.742638    11.00000    0.18598    0.10889 =
         0.16404   -0.03821   -0.00271    0.00279
N142  4   -0.012205    0.397616    0.722777    11.00000    0.15930    0.07497 =
         0.17215   -0.02689   -0.02296   -0.00274
C310  1   -0.031600    0.405923    0.702990    11.00000    0.18598    0.10889 =
         0.16404   -0.03821   -0.00271    0.00279
C390  1   -0.072114    0.409393    0.703063    11.00000    0.18598    0.10889 =
         0.16404   -0.03821   -0.00271    0.00279
AFIX  43
H390  2   -0.085370    0.415071    0.689539    11.00000   -1.20000
AFIX 115
C297  1   -0.093232    0.404556    0.722924    11.00000    0.18598    0.10889 =
         0.16404   -0.03821   -0.00271    0.00279
AFIX 116

C312  1   -0.270646    0.886110    0.611468    11.00000    0.13932    0.07660 =
         0.22285    0.01217   -0.00954    0.00049
C252  1   -0.303616    0.882034    0.625007    11.00000    0.11088    0.08135 =
         0.26722    0.01754    0.00213   -0.01408
AFIX  43
H252  2   -0.327916    0.876582    0.618282    11.00000   -1.20000
AFIX 115
C349  1   -0.301034    0.885934    0.648386    11.00000    0.24684    0.09235 =
         0.13424    0.00071    0.01293    0.00485
AFIX  43
H349  2   -0.323568    0.883148    0.657639    11.00000   -1.20000
AFIX 115
C201  1   -0.265480    0.893911    0.658225    11.00000    0.15936    0.08456 =
         0.13126    0.00715    0.00496    0.00487
AFIX  43
H201  2   -0.263715    0.896577    0.674203    11.00000   -1.20000
AFIX 115
C198  1   -0.232509    0.897988    0.644686    11.00000    0.12475    0.09136 =
         0.09961    0.02470   -0.00999    0.02893
C160  1   -0.235092    0.894087    0.621308    11.00000    0.12041    0.07012 =
         0.18566    0.03051   -0.01229   -0.00847
N026  4   -0.202122    0.898164    0.607769    11.00000    0.15459    0.05644 =
         0.11733    0.00632   -0.01983    0.01501
C222  1   -0.166568    0.906141    0.617608    11.00000    0.10277    0.06931 =
         0.17258    0.00984   -0.03902    0.01662
C213  1   -0.163984    0.910042    0.640986    11.00000    0.16849    0.07338 =
         0.13046    0.00974   -0.04732    0.01175
AFIX  43
H213  2   -0.139685    0.915494    0.647710    11.00000   -1.20000
AFIX 115
C140  1   -0.196954    0.905965    0.654525    11.00000    0.16215    0.07494 =
         0.14219    0.01261    0.00551    0.02862
AFIX   0

C313  1   -0.095898    0.419239    0.632396    11.00000    0.16587    0.12146 =
         0.14269    0.01184   -0.01900   -0.00571
AFIX 137
H31A  2   -0.085252    0.404136    0.642768    11.00000   -1.50000
H31B  2   -0.122115    0.413132    0.627388    11.00000   -1.50000
H31C  2   -0.097593    0.438516    0.640262    11.00000   -1.50000
AFIX   0

C314  1   -0.181684    0.824149    0.625734    11.00000    0.15933    0.09490 =
         0.15325    0.03272    0.01363    0.04551
C315  1    0.033459    0.302335    0.753849    11.00000    0.20924    0.10589 =
         0.16707    0.04549   -0.06593   -0.07296
C318  1   -0.298103    0.875748    0.574135    11.00000    0.25058    0.09546 =
         0.18886    0.00087   -0.09523    0.00060
N320  4    0.110407    0.508367    0.748269    11.00000    0.23917    0.08546 =
         0.16899   -0.00001   -0.03685   -0.04069
AFIX  93
H32G  2    0.120768    0.526259    0.746582    11.00000   -1.20000
H32H  2    0.096725    0.500331    0.737159    11.00000   -1.20000
AFIX   0

C324  1   -0.359403    0.584530    0.673261    11.00000    0.21528    0.14361 =
         0.08439    0.00097   -0.00399    0.00056
AFIX 137
H32D  2   -0.337817    0.598951    0.674205    11.00000   -1.50000
H32E  2   -0.351121    0.565456    0.679920    11.00000   -1.50000
H32F  2   -0.382114    0.592248    0.681613    11.00000   -1.50000
AFIX   0

C326  1   -0.321848    0.944806    0.540173    11.00000    0.12850    0.09585 =
         0.16739    0.00082   -0.01707    0.01424
AFIX 137
H32A  2   -0.321456    0.924423    0.546296    11.00000   -1.50000
H32B  2   -0.318215    0.944108    0.523667    11.00000   -1.50000
H32C  2   -0.347100    0.954207    0.543676    11.00000   -1.50000
AFIX   0

C334  1    0.130959    0.455966    0.572583    11.00000    0.13010    0.10639 =
         0.10986   -0.00131   -0.00121    0.00222
AFIX  23
H33A  2    0.114960    0.469601    0.563109    11.00000   -1.20000
H33B  2    0.118279    0.436045    0.572781    11.00000   -1.20000
AFIX   0

C337  1   -0.137997    0.837990    0.547579    11.00000    0.13778    0.07324 =
         0.15502   -0.02159   -0.01340   -0.02282
C340  1    0.095382    0.463026    0.769106    11.00000    0.24819    0.11039 =
         0.11379   -0.01242   -0.02486    0.00630
C343  1   -0.387351    0.803436    0.585373    11.00000    0.25772    0.10526 =
         0.23726   -0.00528   -0.03241   -0.00958
AFIX  23
H34D  2   -0.361889    0.792854    0.586252    11.00000   -1.20000
H34E  2   -0.381450    0.824065    0.580301    11.00000   -1.20000
AFIX   0
C344  1   -0.513378    0.687159    0.599766    11.00000    0.25772    0.10526 =
         0.23726   -0.00528   -0.03241   -0.00958
O345  5   -0.532992    0.381197    0.647172    11.00000    0.25961    0.13843 =
         0.18153    0.00489    0.03238   -0.03411

C346  1   -0.293594    0.964057    0.577529    11.00000    0.14087    0.13833 =
         0.12775    0.00831    0.01159    0.02192
AFIX 137
H34A  2   -0.271788    0.974995    0.584502    11.00000   -1.50000
H34B  2   -0.294100    0.943535    0.583376    11.00000   -1.50000
H34C  2   -0.318367    0.974048    0.581231    11.00000   -1.50000
AFIX   0

C347  1   -0.564443    0.468865    0.532070    11.00000    0.17445    0.16622 =
         0.12834    0.04147   -0.01687   -0.03645
AFIX  23
H34F  2   -0.578261    0.475856    0.518264    11.00000   -1.20000
H34G  2   -0.573600    0.480893    0.545157    11.00000   -1.20000
AFIX   0
O348  5   -0.547352    0.688991    0.603767    11.00000    0.13193    0.21813 =
         0.38939    0.01364   -0.02870    0.01384

O351  5    0.145657    0.634024    0.724114    11.00000    0.20819    0.28259 =
         0.30194    0.02769   -0.00437   -0.03277
O352  5   -0.021970    0.411792    0.664509    11.00000    0.15939    0.26401 =
         0.23605    0.11638   -0.07992   -0.07151
O354  5   -0.310418    0.788278    0.510772    11.00000    0.34839    0.28871 =
         0.23421    0.02244   -0.06575   -0.04247
C355  1   -0.572830    0.435741    0.536135    11.00000    0.16938    0.12162 =
         0.13881    0.02823   -0.04348   -0.02543
O356  5   -0.133120    0.660416    0.463301    11.00000    0.47741    0.25721 =
         0.20052   -0.03437   -0.01365    0.06263
O357  5   -0.092974    0.592622    0.471814    11.00000    0.25204    0.20513 =
         0.13212    0.00831   -0.01116   -0.04468
O358  5   -0.131338    0.407667    0.724516    11.00000    0.19514    0.13082 =
         0.25636   -0.06250   -0.08584    0.03832
C362  1    0.023556    0.684546    0.596154    11.00000    0.24272    0.11469 =
         0.17957   -0.00326    0.00620    0.01490
C365  1    0.058064    0.699100    0.606434    11.00000    0.24272    0.11469 =
         0.17957   -0.00326    0.00620    0.01490
AFIX  23
H36A  2    0.082006    0.689186    0.600616    11.00000   -1.20000
H36B  2    0.058822    0.720216    0.601385    11.00000   -1.20000
AFIX   0

N366  4    0.093605    0.206031    0.735392    11.00000    0.29623    0.15993 =
         0.25195    0.06871   -0.03660    0.03900
AFIX  43
H366  2    0.077020    0.205887    0.723938    11.00000   -1.20000
AFIX 116
C368  1    0.137222    0.267421    0.706371    11.00000    0.19798    0.11280 =
         0.13114   -0.03279   -0.04597    0.01012
C386  1    0.176748    0.261631    0.702609    11.00000    0.15083    0.26183 =
         0.22823    0.06632   -0.07161   -0.02036
AFIX  43
H386  2    0.185478    0.255755    0.687948    11.00000   -1.20000
AFIX 115
C478  1    0.203499    0.264437    0.720300    11.00000    0.21050    0.26898 =
         0.14704    0.01684    0.01657    0.03554
AFIX  43
H478  2    0.230512    0.260479    0.717729    11.00000   -1.20000
AFIX 115
C454  1    0.190724    0.273033    0.741752    11.00000    0.10364    0.31181 =
         0.23608    0.07125   -0.05119    0.01573
AFIX  43
H454  2    0.209008    0.274951    0.753842    11.00000   -1.20000
AFIX 115
C414  1    0.151199    0.278823    0.745514    11.00000    0.21417    0.13029 =
         0.17998    0.03213   -0.01808   -0.02775
C294  1    0.124448    0.276017    0.727823    11.00000    0.16891    0.09485 =
         0.19735    0.02417   -0.11358   -0.02859
N205  4    0.084923    0.281807    0.731584    11.00000    0.14636    0.11898 =
         0.18147    0.06942   -0.05814   -0.04434
C325  1    0.072148    0.290403    0.753036    11.00000    0.14987    0.12364 =
         0.12832    0.01398    0.00924   -0.01575
C275  1    0.098898    0.293210    0.770727    11.00000    0.31803    0.14127 =
         0.09759    0.02417   -0.06697   -0.10495
AFIX  43
H275  2    0.090167    0.299085    0.785388    11.00000   -1.20000
AFIX 115
C427  1    0.138423    0.287420    0.766966    11.00000    0.23464    0.29449 =
         0.24546    0.06519   -0.11039   -0.10180
AFIX   0

C369  1   -0.108113    0.757175    0.538481    11.00000    0.17960    0.13144 =
         0.13837   -0.00438   -0.00990    0.03692
AFIX 116
C371  1   -0.492646    0.670259    0.640650    11.00000    0.24315    0.09161 =
         0.19850   -0.00853    0.03381    0.01678
C4    1   -0.530290    0.670327    0.649715    11.00000    0.24315    0.09161 =
         0.19850   -0.00853    0.03381    0.01678
AFIX  43
H4    2   -0.552347    0.672525    0.639997    11.00000   -1.20000
AFIX 115
C457  1   -0.535660    0.667179    0.672999    11.00000    0.24315    0.09161 =
         0.19850   -0.00853    0.03381    0.01678
AFIX  43
H457  2   -0.561388    0.667225    0.679195    11.00000   -1.20000
AFIX 115
C49   1   -0.503386    0.663963    0.687219    11.00000    0.24315    0.09161 =
         0.19850   -0.00853    0.03381    0.01678
AFIX  43
H49   2   -0.507057    0.661812    0.703133    11.00000   -1.20000
AFIX 115
C391  1   -0.465742    0.663896    0.678154    11.00000    0.24315    0.09161 =
         0.19850   -0.00853    0.03381    0.01678
C432  1   -0.460371    0.667044    0.654870    11.00000    0.24315    0.09161 =
         0.19850   -0.00853    0.03381    0.01678
N073  4   -0.422728    0.666976    0.645803    11.00000    0.21700    0.06289 =
         0.16121   -0.00392    0.02861   -0.00718
C268  1   -0.390454    0.663761    0.660021    11.00000    0.24315    0.09161 =
         0.19850   -0.00853    0.03381    0.01678
C330  1   -0.395823    0.660613    0.683306    11.00000    0.24315    0.09161 =
         0.19850   -0.00853    0.03381    0.01678
C353  1   -0.433466    0.660680    0.692371    11.00000    0.24315    0.09161 =
         0.19850   -0.00853    0.03381    0.01678
AFIX   0
C374  1   -0.216188    0.468705    0.641072    11.00000    0.14011    0.11414 =
         0.12868    0.02336   -0.00807    0.00478
AFIX 137
H37A  2   -0.223189    0.452116    0.630973    11.00000   -1.50000
H37B  2   -0.194587    0.462561    0.651015    11.00000   -1.50000
H37C  2   -0.208004    0.485964    0.631967    11.00000   -1.50000
AFIX   0

C376  1    0.144076    0.294657    0.807376    11.00000    0.23464    0.29449 =
         0.24546    0.06519   -0.11039   -0.10180
AFIX  23
H37D  2    0.122642    0.281026    0.812019    11.00000   -1.20000
H37E  2    0.134885    0.315663    0.807200    11.00000   -1.20000
AFIX   0

C384  1   -0.074842    0.588818    0.550783    11.00000    0.19601    0.11334 =
         0.11773    0.00706    0.00727   -0.00665
AFIX  23
H38A  2   -0.094504    0.601874    0.558189    11.00000   -1.20000
H38B  2   -0.078332    0.568420    0.557011    11.00000   -1.20000
AFIX   0
C387  1   -0.065695    0.469427    0.767344    11.00000    0.19136    0.08443 =
         0.11759    0.01184    0.03082   -0.01294
AFIX 137
H38C  2   -0.045576    0.455501    0.761911    11.00000   -1.50000
H38D  2   -0.081044    0.459872    0.779405    11.00000   -1.50000
H38E  2   -0.053085    0.487487    0.773318    11.00000   -1.50000
AFIX   0

C389  1    0.131444    0.444005    0.738141    11.00000    0.21825    0.09884 =
         0.08891   -0.00614   -0.03094   -0.03206
C393  1   -0.060756    0.305053    0.750956    11.00000    0.22646    0.13649 =
         0.13014   -0.02079    0.03852   -0.03521
AFIX 137
H39A  2   -0.058216    0.285574    0.758450    11.00000   -1.50000
H39B  2   -0.086474    0.306415    0.743593    11.00000   -1.50000
H39C  2   -0.058253    0.321017    0.762273    11.00000   -1.50000
AFIX   0

O397  5   -0.163461    0.608806    0.489207    11.00000    0.25204    0.20513 =
         0.13212    0.00831   -0.01116   -0.04468
AFIX 116
C401  1    0.131825    0.347847    0.711586    11.00000    0.17015    0.19067 =
         0.23630   -0.02323   -0.01629   -0.02719
C45   1    0.167949    0.342468    0.701431    11.00000    0.17015    0.19067 =
         0.23630   -0.02323   -0.01629   -0.02719
AFIX  43
H45   2    0.169222    0.337048    0.685844    11.00000   -1.20000
AFIX 115
C95   1    0.202209    0.345018    0.714083    11.00000    0.17015    0.19067 =
         0.23630   -0.02323   -0.01629   -0.02719
AFIX  43
H95   2    0.226898    0.341341    0.707143    11.00000   -1.20000
AFIX 115
C139  1    0.200346    0.352947    0.736889    11.00000    0.17015    0.19067 =
         0.23630   -0.02323   -0.01629   -0.02719
AFIX  43
H139  2    0.223761    0.354690    0.745536    11.00000   -1.20000
AFIX 115
C16   1    0.164223    0.358327    0.747044    11.00000    0.17015    0.19067 =
         0.23630   -0.02323   -0.01629   -0.02719
C258  1    0.129962    0.355777    0.734393    11.00000    0.17015    0.19067 =
         0.23630   -0.02323   -0.01629   -0.02719
N112  4    0.093838    0.361157    0.744547    11.00000    0.14593    0.12308 =
         0.13635    0.01330    0.00853   -0.01399
C336  1    0.091974    0.369086    0.767353    11.00000    0.17015    0.19067 =
         0.23630   -0.02323   -0.01629   -0.02719
C319  1    0.126234    0.371636    0.780005    11.00000    0.17015    0.19067 =
         0.23630   -0.02323   -0.01629   -0.02719
AFIX  43
H319  2    0.124960    0.377056    0.795592    11.00000   -1.20000
AFIX 115
C471  1    0.162357    0.366257    0.769850    11.00000    0.17015    0.19067 =
         0.23630   -0.02323   -0.01629   -0.02719
AFIX   0
O402  5    0.142436    0.255836    0.658009    11.00000    0.27995    0.23276 =
         0.17768   -0.00407   -0.06897    0.10197

C403  1   -0.198336    0.664616    0.662046    11.00000    0.16943    0.13722 =
         0.18374    0.02767   -0.05138   -0.04780
AFIX 137
H40A  2   -0.224681    0.669467    0.656502    11.00000   -1.50000
H40B  2   -0.189537    0.680230    0.672562    11.00000   -1.50000
H40C  2   -0.198946    0.645327    0.669949    11.00000   -1.50000
AFIX   0

O404  5   -0.609587    0.432018    0.543067    11.00000    0.12547    0.19378 =
         0.29946    0.05394   -0.01054   -0.03210
O406  5   -0.399384    0.575777    0.510002    11.00000    0.40743    0.33805 =
         0.13647   -0.01761   -0.05565    0.02469
O408  5   -0.314349    0.866068    0.488020    11.00000    0.39416    0.14556 =
         0.26887   -0.02369   -0.23266    0.05162
N410  4   -0.487800    0.381385    0.619943    11.00000    0.21036    0.11002 =
         0.14922    0.01476    0.04393   -0.01442
AFIX  93
H41A  2   -0.492727    0.362882    0.615714    11.00000   -1.20000
H41B  2   -0.469518    0.391795    0.612952    11.00000   -1.20000
AFIX   0

C411  1    0.103108    0.630754    0.644763    11.00000    0.20008    0.12810 =
         0.16753   -0.00163   -0.02927   -0.02008
O413  5   -0.159071    0.685718    0.504590    11.00000    0.47741    0.25721 =
         0.20052   -0.03437   -0.01365    0.06263
C415  1    0.111521    0.445143    0.789829    11.00000    0.24819    0.11039 =
         0.11379   -0.01242   -0.02486    0.00630
AFIX 137
H41C  2    0.107850    0.423679    0.787196    11.00000   -1.50000
H41D  2    0.097338    0.451091    0.803586    11.00000   -1.50000
H41E  2    0.139521    0.449416    0.791731    11.00000   -1.50000
AFIX   0

C420  1   -0.088318    0.506144    0.540827    11.00000    0.14247    0.10325 =
         0.11828    0.00827   -0.00390   -0.01198
AFIX 137
H42A  2   -0.096258    0.486680    0.546952    11.00000   -1.50000
H42B  2   -0.088192    0.505268    0.524193    11.00000   -1.50000
H42C  2   -0.106861    0.521524    0.545867    11.00000   -1.50000
AFIX   0
O422  5   -0.063325    0.606585    0.513892    11.00000    0.25204    0.20513 =
         0.13212    0.00831   -0.01116   -0.04468

C423  1   -0.446868    0.414708    0.656741    11.00000    0.18727    0.13849 =
         0.15016    0.05475    0.04383    0.03523
AFIX 137
H42D  2   -0.427965    0.407645    0.645405    11.00000   -1.50000
H42E  2   -0.450669    0.399231    0.668324    11.00000   -1.50000
H42F  2   -0.436872    0.432954    0.663926    11.00000   -1.50000
AFIX   0
C424  1   -0.585097    0.589118    0.653019    11.00000    0.16816    0.12063 =
         0.29487   -0.04568    0.02237   -0.00240
AFIX  23
H42G  2   -0.575472    0.605745    0.662628    11.00000   -1.20000
H42H  2   -0.569337    0.571182    0.656757    11.00000   -1.20000
AFIX   0

O425  5   -0.207318    0.683489    0.469056    11.00000    0.32950    0.21680 =
         0.25666   -0.07864    0.01947   -0.08510
C426  1   -0.255189    0.804290    0.585404    11.00000    0.18147    0.06405 =
         0.24844    0.07137   -0.10203   -0.04849
C431  1    0.053830    0.374642    0.775166    11.00000    0.25754    0.09928 =
         0.10471   -0.00301   -0.06206    0.00293
C435  1   -0.006638    0.406251    0.684322    11.00000    0.11506    0.15029 =
         0.17599    0.00591   -0.05230    0.00335
O437  5   -0.112155    0.574409    0.517989    11.00000    0.25204    0.20513 =
         0.13212    0.00831   -0.01116   -0.04468
MG44  3   -0.480471    0.808899    0.496516    10.50000    0.51521    0.12451 =
         0.15940    0.01544   -0.02547   -0.04322
C441  1   -0.149332    0.414156    0.702347    11.00000    0.18422    0.13897 =
         0.36004   -0.08136   -0.10106    0.02973
AFIX 137
H44E  2   -0.136578    0.402078    0.690581    11.00000   -1.50000
H44F  2   -0.146066    0.435427    0.698794    11.00000   -1.50000
H44G  2   -0.177341    0.409286    0.702897    11.00000   -1.50000
AFIX   0

C442  1   -0.435754    0.740402    0.556076    11.00000    0.25772    0.10526 =
         0.23726   -0.00528   -0.03241   -0.00958
AFIX  23
H44A  2   -0.425036    0.746440    0.541134    11.00000   -1.20000
H44B  2   -0.464155    0.744998    0.556342    11.00000   -1.20000
AFIX   0
C443  1   -0.492252    0.697321    0.579066    11.00000    0.25772    0.10526 =
         0.23726   -0.00528   -0.03241   -0.00958
AFIX  23
H44C  2   -0.499409    0.683842    0.566383    11.00000   -1.20000
H44D  2   -0.501803    0.717577    0.575114    11.00000   -1.20000
AFIX   0

C448  1    0.047887    0.273051    0.562534    11.00000    0.20707    0.09486 =
         0.13683   -0.00131   -0.01386    0.00304
O449  5    0.194743    0.365684    0.783544    11.00000    0.21234    0.17123 =
         0.20049   -0.03512   -0.04614    0.00020
C452  1   -0.506810    0.392907    0.635914    11.00000    0.18727    0.13849 =
         0.15016    0.05475    0.04383    0.03523
O453  5    0.071229    0.755739    0.649098    11.00000    0.25931    0.16273 =
         0.20594    0.00175   -0.00859    0.00991
C456  1   -0.159169    0.915907    0.686057    11.00000    0.22586    0.09967 =
         0.13441    0.00670   -0.02728    0.01486
AFIX 137
H45A  2   -0.149432    0.935764    0.681821    11.00000   -1.50000
H45B  2   -0.140702    0.900618    0.680772    11.00000   -1.50000
H45C  2   -0.161695    0.914686    0.702614    11.00000   -1.50000
AFIX   0
C462  1   -0.329715    0.735148    0.653983    11.00000    0.29205    0.16499 =
         0.17653   -0.00959    0.02518   -0.02467
AFIX 137
H46C  2   -0.318513    0.718125    0.662226    11.00000   -1.50000
H46D  2   -0.357749    0.736742    0.657455    11.00000   -1.50000
H46E  2   -0.316373    0.753573    0.658637    11.00000   -1.50000
AFIX   0

C464  1    0.103882    0.738968    0.639553    11.00000    0.24272    0.11469 =
         0.17957   -0.00326    0.00620    0.01490
AFIX  23
H46A  2    0.128051    0.743325    0.648266    11.00000   -1.20000
H46B  2    0.108226    0.745204    0.623613    11.00000   -1.20000
AFIX   0

O465  5   -0.299570    0.592973    0.510491    11.00000    0.27545    0.25482 =
         0.15894   -0.01745   -0.01962    0.04716
O466  5   -0.652041    0.583732    0.640624    11.00000    0.17414    0.22124 =
         0.23137   -0.00857    0.05210   -0.00034
O469  5   -0.429884    0.809118    0.462810    10.50000    0.34839    0.28871 =
         0.23421    0.02244   -0.06575   -0.04247
O470  5   -0.494099    0.833874    0.532110    10.50000    0.34839    0.28871 =
         0.23421    0.02244   -0.06575   -0.04247
O472  5   -0.171840    0.560706    0.456648    11.00000    0.25204    0.20513 =
         0.13212    0.00831   -0.01116   -0.04468
O473  5   -0.518436    0.840913    0.476347    10.50000    0.34839    0.28871 =
         0.23421    0.02244   -0.06575   -0.04247
C474  1    0.083015    0.334207    0.679787    11.00000    0.34551    0.06462 =
         0.08936   -0.02391    0.01533   -0.00042
C475  1   -0.170765    0.687876    0.527485    11.00000    0.26355    0.10396 =
         0.20858    0.01983   -0.01651   -0.01401
AFIX  23
H47A  2   -0.154259    0.702749    0.535477    11.00000   -1.20000
H47B  2   -0.167433    0.668291    0.535093    11.00000   -1.20000
AFIX   0

O481  5    0.156574    0.200021    0.743808    11.00000    0.24412    0.25081 =
         0.27015    0.05063   -0.02511    0.02940
C482  1   -0.283957    0.639691    0.511258    11.00000    0.18714    0.08748 =
         0.14475    0.00477    0.00224   -0.00743
AFIX  23
H48A  2   -0.297676    0.658569    0.507493    11.00000   -1.20000
H48B  2   -0.257046    0.641764    0.505142    11.00000   -1.20000
AFIX   0

C484  1    0.050888    0.467981    0.771703    11.00000    0.24819    0.11039 =
         0.11379   -0.01242   -0.02486    0.00630
AFIX 137
H48E  2    0.042202    0.483269    0.760884    11.00000   -1.50000
H48F  2    0.045129    0.474631    0.787212    11.00000   -1.50000
H48G  2    0.037033    0.449195    0.768665    11.00000   -1.50000
AFIX   0
C490  1   -0.086181    0.228050    0.793908    11.00000    0.27401    0.09286 =
         0.17062    0.00482   -0.02163   -0.01032
AFIX 137
H49A  2   -0.097155    0.213121    0.804310    11.00000   -1.50000
H49B  2   -0.092588    0.222568    0.778222    11.00000   -1.50000
H49C  2   -0.097352    0.247730    0.797361    11.00000   -1.50000
AFIX   0

O491  5   -0.316877    0.614791    0.479592    11.00000    0.27545    0.25482 =
         0.15894   -0.01745   -0.01962    0.04716
C496  1    0.231688    0.435026    0.676117    11.00000    0.20813    0.12192 =
         0.14485    0.02272    0.00227   -0.02986
AFIX  23
H49D  2    0.237816    0.425908    0.691027    11.00000   -1.20000
H49E  2    0.224782    0.456278    0.678643    11.00000   -1.20000
AFIX   0

O501  5   -0.078163    0.377391    0.589785    11.00000    0.20766    0.12716 =
         0.22403   -0.04698   -0.05989   -0.00959
O502  5    0.262946    0.417651    0.640242    11.00000    0.25084    0.22893 =
         0.27796    0.01581    0.03061   -0.05352
C508  1   -0.374209    0.814068    0.625951    11.00000    0.25772    0.10526 =
         0.23726   -0.00528   -0.03241   -0.00958
AFIX 137
H50A  2   -0.390349    0.818364    0.639334    11.00000   -1.50000
H50B  2   -0.358902    0.831858    0.621947    11.00000   -1.50000
H50C  2   -0.356380    0.797461    0.629336    11.00000   -1.50000
AFIX   0

O510  5    0.300718    0.442757    0.661861    11.00000    0.25084    0.22893 =
         0.27796    0.01581    0.03061   -0.05352
C511  1   -0.107313    0.678589    0.477692    11.00000    0.26355    0.10396 =
         0.20858    0.01983   -0.01651   -0.01401
AFIX  23
H51C  2   -0.109589    0.699954    0.473466    11.00000   -1.20000
H51D  2   -0.079692    0.672344    0.475588    11.00000   -1.20000
AFIX   0

O19   5   -0.416089    0.755924    0.573893    11.00000    0.25772    0.10526 =
         0.23726   -0.00528   -0.03241   -0.00958
C93   1   -0.610054    0.501631    0.656585    11.00000    0.15590    0.08991 =
         0.17326    0.01170    0.02786    0.00528
AFIX 137
H93A  2   -0.637234    0.495295    0.654100    11.00000   -1.50000
H93B  2   -0.609470    0.517836    0.667791    11.00000   -1.50000
H93C  2   -0.594659    0.484669    0.662217    11.00000   -1.50000
AFIX   0
O1    5   -0.437544    0.660668    0.716154    11.00000    0.30178    0.11761 =
         0.12855   -0.00587    0.05336    0.00229

C89   1    0.108936    0.258521    0.667929    11.00000    0.16505    0.21216 =
         0.17555   -0.02425    0.02572    0.07185
C84   1   -0.119495    0.674209    0.502397    11.00000    0.26355    0.10396 =
         0.20858    0.01983   -0.01651   -0.01401
AFIX  23
H84A  2   -0.118737    0.652723    0.506448    11.00000   -1.20000
H84B  2   -0.101486    0.685186    0.512621    11.00000   -1.20000
AFIX   0
C96   1   -0.148794    0.633046    0.428435    11.00000    0.26355    0.10396 =
         0.20858    0.01983   -0.01651   -0.01401
AFIX  23
H96A  2   -0.143409    0.633562    0.411914    11.00000   -1.20000
H96B  2   -0.143146    0.612461    0.433702    11.00000   -1.20000
AFIX   0

O0AA  5   -0.643739    0.577281    0.676408    11.00000    0.17414    0.22124 =
         0.23137   -0.00857    0.05210   -0.00034
C130  1    0.127967    0.187655    0.703819    11.00000    0.27401    0.09286 =
         0.17062    0.00482   -0.02163   -0.01032
C138  1    0.196566    0.595851    0.708651    11.00000    0.20008    0.12810 =
         0.16753   -0.00163   -0.02927   -0.02008
C59   1   -0.213183    0.697290    0.528465    11.00000    0.26355    0.10396 =
         0.20858    0.01983   -0.01651   -0.01401
C126  1   -0.119484    0.654024    0.440033    11.00000    0.26355    0.10396 =
         0.20858    0.01983   -0.01651   -0.01401
AFIX  23
H12C  2   -0.093273    0.644519    0.440541    11.00000   -1.20000
H12D  2   -0.117309    0.672894    0.431321    11.00000   -1.20000
AFIX   0
O2AA  5   -0.191449    0.638497    0.431652    11.00000    0.47741    0.25721 =
         0.20052   -0.03437   -0.01365    0.06263
C2    1   -0.141573    0.920813    0.457668    11.00000    0.15305    0.16110 =
         0.16927    0.01862    0.02841    0.00957
AFIX  23
H2A   2   -0.167200    0.910439    0.458357    11.00000   -1.20000
H2B   2   -0.126241    0.911938    0.445076    11.00000   -1.20000
AFIX   0

C14   1    0.133304    0.195753    0.728197    11.00000    0.27401    0.09286 =
         0.17062    0.00482   -0.02163   -0.01032
C34   1   -0.083747    0.587861    0.525439    11.00000    0.19601    0.11334 =
         0.11773    0.00706    0.00727   -0.00665
O36   5    0.173794    0.580618    0.710239    11.00000    0.20819    0.28259 =
         0.30194    0.02769   -0.00437   -0.03277
C48   1   -0.429062    0.707303    0.560040    11.00000    0.25772    0.10526 =
         0.23726   -0.00528   -0.03241   -0.00958
AFIX  23
H48C  2   -0.438420    0.695689    0.546786    11.00000   -1.20000
H48D  2   -0.400722    0.703298    0.562079    11.00000   -1.20000
AFIX   0

C51   1    0.188817    0.628502    0.715580    11.00000    0.20008    0.12810 =
         0.16753   -0.00163   -0.02927   -0.02008
AFIX  23
H51A  2    0.194015    0.641650    0.702386    11.00000   -1.20000
H51B  2    0.207343    0.634137    0.727802    11.00000   -1.20000
AFIX   0
O59   5    0.232437    0.589855    0.702917    11.00000    0.20819    0.28259 =
         0.30194    0.02769   -0.00437   -0.03277

C2AA  1   -0.626655    0.583069    0.658989    11.00000    0.16816    0.12063 =
         0.29487   -0.04568    0.02237   -0.00240
C64   1   -0.301955    0.617623    0.497887    11.00000    0.18714    0.08748 =
         0.14475    0.00477    0.00224   -0.00743
C25   1   -0.361912    0.874221    0.493397    11.00000    0.25058    0.09546 =
         0.18886    0.00087   -0.09523    0.00060
AFIX 137
H25A  2   -0.373261    0.884614    0.480296    11.00000   -1.50000
H25B  2   -0.363584    0.887107    0.506830    11.00000   -1.50000
H25C  2   -0.376439    0.855663    0.496180    11.00000   -1.50000
AFIX   0
C0AA  1   -0.148266    0.954217    0.452917    11.00000    0.15305    0.16110 =
         0.16927    0.01862    0.02841    0.00957

C43   1    0.063511    0.265939    0.586042    11.00000    0.20707    0.09486 =
         0.13683   -0.00131   -0.01386    0.00304
AFIX  23
H43A  2    0.078080    0.246788    0.585683    11.00000   -1.20000
H43B  2    0.081786    0.281873    0.590979    11.00000   -1.20000
AFIX   0

O1AA  5   -0.167645    0.953671    0.432622    11.00000    0.28598    0.21615 =
         0.16921    0.02015   -0.01937   -0.02012
O2    5   -0.138174    0.973767    0.465394    11.00000    0.16747    0.15870 =
         0.15138    0.02786    0.02611    0.00387
C9    1   -0.382370    0.793580    0.505070    11.00000    0.26692    0.12042 =
         0.19030    0.01701   -0.07980   -0.02979
O13   5   -0.525590    0.767877    0.506326    11.00000    0.34839    0.28871 =
         0.23421    0.02244   -0.06575   -0.04247
C1AA  1    0.115602    0.492948    0.768288    11.00000    0.19920    0.12326 =
         0.29715   -0.00201   -0.10100   -0.00888
O4AA  5    0.020243    0.295060    0.563468    11.00000    0.33929    0.26167 =
         0.17348    0.04722    0.05756    0.05551
O150  5    0.058063    0.265023    0.545396    11.00000    0.33929    0.26167 =
         0.17348    0.04722    0.05756    0.05551
C3AA  1    0.095520    0.706217    0.640369    11.00000    0.24272    0.11469 =
         0.17957   -0.00326    0.00620    0.01490
AFIX  23
H3AA  2    0.116651    0.695408    0.632267    11.00000   -1.20000
H3AB  2    0.095822    0.699545    0.656404    11.00000   -1.20000
AFIX   0

C65   1    0.267145    0.433012    0.660748    11.00000    0.20813    0.12192 =
         0.14485    0.02272    0.00227   -0.02986
O3    5    0.163125    0.285728    0.786596    11.00000    0.30569    0.41424 =
         0.19002    0.00369   -0.08597   -0.03951
C112  1   -0.348535    0.792240    0.521483    11.00000    0.26692    0.12042 =
         0.19030    0.01701   -0.07980   -0.02979
AFIX  23
H11A  2   -0.348091    0.810965    0.530458    11.00000   -1.20000
H11B  2   -0.352991    0.775488    0.532176    11.00000   -1.20000
AFIX   0

C4AA  1    0.071694    0.787988    0.648715    11.00000    0.24272    0.11469 =
         0.17957   -0.00326    0.00620    0.01490
AFIX  23
H4AA  2    0.062237    0.795766    0.633952    11.00000   -1.20000
H4AB  2    0.098379    0.795827    0.651635    11.00000   -1.20000
AFIX   0

O111  5   -0.373990    0.789854    0.482029    11.00000    0.34839    0.28871 =
         0.23421    0.02244   -0.06575   -0.04247
O9    5   -0.415382    0.798932    0.508311    11.00000    0.34839    0.28871 =
         0.23421    0.02244   -0.06575   -0.04247
C7AA  1    0.043724    0.796236    0.667876    11.00000    0.24272    0.11469 =
         0.17957   -0.00326    0.00620    0.01490
AFIX  23
H7AA  2    0.043319    0.779784    0.679131    11.00000   -1.20000
H7AB  2    0.053680    0.814369    0.675619    11.00000   -1.20000
AFIX   0

C6AA  1    0.181528    0.290208    0.820850    11.00000    0.23464    0.29449 =
         0.24546    0.06519   -0.11039   -0.10180
C61   1    0.190209    0.374454    0.809396    11.00000    0.17015    0.19067 =
         0.23630   -0.02323   -0.01629   -0.02719
AFIX 137
H61A  2    0.207226    0.361670    0.818656    11.00000   -1.50000
H61B  2    0.162866    0.371702    0.814084    11.00000   -1.50000
H61C  2    0.197722    0.395433    0.811492    11.00000   -1.50000
AFIX   0

C8AA  1   -0.408720    0.789683    0.567340    11.00000    0.25772    0.10526 =
         0.23726   -0.00528   -0.03241   -0.00958
AFIX  23
H8AA  2   -0.393558    0.790886    0.553027    11.00000   -1.20000
H8AB  2   -0.434057    0.800084    0.565081    11.00000   -1.20000
AFIX   0

C9AA  1    0.171138    0.453746    0.563515    11.00000    0.13010    0.10639 =
         0.10986   -0.00131   -0.00121    0.00222
O5AA  5    0.176574    0.304401    0.842027    11.00000    0.30569    0.41424 =
         0.19002    0.00369   -0.08597   -0.03951
O6    5    0.213348    0.279148    0.820490    11.00000    0.30569    0.41424 =
         0.19002    0.00369   -0.08597   -0.03951
C102  1    0.037775    0.762352    0.568069    11.00000    0.22247    0.11078 =
         0.17432   -0.01280   -0.03714    0.01551
AFIX  23
H10A  2    0.031481    0.747415    0.556200    11.00000   -1.20000
H10B  2    0.064731    0.758281    0.573502    11.00000   -1.20000
AFIX   0
C0BA  1    0.036567    0.791780    0.558190    11.00000    0.22247    0.11078 =
         0.17432   -0.01280   -0.03714    0.01551
O3AA  5    0.045495    0.795121    0.535870    11.00000    0.31777    0.13869 =
         0.18419    0.01109    0.00740   -0.01123
O4    5    0.022784    0.812241    0.568264    11.00000    0.31777    0.13869 =
         0.18419    0.01109    0.00740   -0.01123

O29   5    0.165929    0.175745    0.694674    11.00000    0.24412    0.25081 =
         0.27015    0.05063   -0.02511    0.02940
O6AA  5    0.005189    0.801628    0.660360    11.00000    0.25931    0.16273 =
         0.20594    0.00175   -0.00859    0.00991
C1BA  1   -0.026488    0.813495    0.672861    11.00000    0.24272    0.11469 =
         0.17957   -0.00326    0.00620    0.01490
AFIX 137
H1BA  2   -0.045196    0.822911    0.662440    11.00000   -1.50000
H1BB  2   -0.016700    0.828456    0.683628    11.00000   -1.50000
H1BC  2   -0.039578    0.797361    0.681202    11.00000   -1.50000
AFIX   0
O7AA  5    0.201251    0.459199    0.572547    11.00000    0.11522    0.26610 =
         0.16575   -0.07760    0.00591   -0.03707
HKLF 4


REM  shelx in Pbnb #56
REM wR2 = 0.6144, GooF = S = 2.352, Restrained GooF = 2.366 for all data
REM R1 = 0.2436 for 21373 Fo > 4sig(Fo) and 0.2980 for all 40953 data
REM 2622 parameters refined using 172 restraints

END

WGHT      0.2000      0.0000

REM Highest difference peak  1.031,  deepest hole -0.629,  1-sigma level  0.168
Q1    1  -0.4407  0.6190  0.4992  11.00000  0.05    1.03
Q2    1  -0.2526  0.6410  0.4821  11.00000  0.05    0.90
Q3    1  -0.0747  0.6591  0.7003  11.00000  0.05    0.88
Q4    1  -0.5191  0.3198  0.6134  11.00000  0.05    0.87
Q5    1  -0.2331  0.7022  0.5213  11.00000  0.05    0.84
Q6    1  -0.2823  0.6395  0.5403  11.00000  0.05    0.79
Q7    1  -0.2729  0.8809  0.6001  11.00000  0.05    0.74
Q8    1  -0.0641  0.6607  0.6577  11.00000  0.05    0.73
Q9    1  -0.0276  0.6006  0.6218  11.00000  0.05    0.73
Q10   1  -0.3665  0.5627  0.6001  11.00000  0.05    0.72
Q11   1  -0.2145  0.7805  0.5406  11.00000  0.05    0.72
Q12   1  -0.2412  0.8608  0.5358  11.00000  0.05    0.71
Q13   1  -0.3382  0.4868  0.6179  11.00000  0.05    0.71
Q14   1   0.0555  0.6397  0.7380  11.00000  0.05    0.70
Q15   1  -0.2608  0.7203  0.5789  11.00000  0.05    0.69
Q16   1  -0.3776  0.4826  0.5778  11.00000  0.05    0.68
Q17   1  -0.0414  0.5222  0.6184  11.00000  0.05    0.67
Q18   1  -0.4601  0.6999  0.5786  11.00000  0.05    0.67
Q19   1  -0.3464  0.4902  0.6250  11.00000  0.05    0.66
Q20   1  -0.2943  0.7204  0.6014  11.00000  0.05    0.65
;
_shelx_res_checksum              96697

_exptl_crystal_recrystallization_method 'Vapor diffusion'
_chemical_properties_physical    
Air-sensitive,Moisture-sensitive,Heat-sensitive
####################################################################### 
# 
# This file contains crystal structure data downloaded from the 
# Cambridge Structural Database (CSD) hosted by the Cambridge 
# Crystallographic Data Centre (CCDC).
# 
# Full information about CCDC data access policies and citation 
# guidelines are available at http://www.ccdc.cam.ac.uk/access/V1 
# 
# Audit and citation data items may have been added by the CCDC. 
# Please retain this information to preserve the provenance of 
# this file and to allow appropriate attribution of the data. 
# 
#######################################################################

data_jw302
_database_code_depnum_ccdc_archive 'CCDC 2478322'
loop_
_audit_author_name
_audit_author_address
'Pradeep Mandal'
;Institute for Science and Technology Austria
Austria
;
_audit_update_record             
;
2026-01-28 deposited with the CCDC.	2026-06-04 downloaded from the CCDC.
;
# start Validation Reply Form
_vrf_THETM01_jw302               
;
PROBLEM: The value of sine(theta_max)/wavelength is less than 0.550
RESPONSE: This is due to the characteristics of the crystals, i.e. large volume fractions of disordered solvent molecules, weak diffraction intensity, incompleteness of the data and moderate resolution.
;
_vrf_PLAT029_jw302               
;
PROBLEM: _diffrn_measured_fraction_theta_full value Low .      0.923 Why?
RESPONSE: This is due to the characteristics of the crystals, i.e. large volume fractions of disordered solvent molecules, weak diffraction intensity, incompleteness of the data and moderate resolution.
;
_vrf_PLAT082_jw302               
;
PROBLEM: High R1 Value ..................................       0.25 Report
RESPONSE: Large structure with disorder and weak diffraction data.
;
_vrf_PLAT084_jw302               
;
PROBLEM: High wR2 Value (i.e. > 0.25) ...................       0.57 Report
RESPONSE: Large structure with disorder and weak diffraction data.
;
_vrf_PLAT410_jw302               
;
PROBLEM: Short Intra H...H Contact  H8DA     ..H65      .       1.77 Ang.
RESPONSE: Large structure with disorder and weak diffraction data.
;
_vrf_PLAT412_jw302               
;
PROBLEM: Short Intra XH3 .. XHn     H1CA     ..H34E     .       1.45 Ang.
RESPONSE: Large structure with disorder and weak diffraction data.
;
_vrf_PLAT412_jw302_2             
;
PROBLEM: Short Intra XH3 .. XHn     H6CB     ..H327     .       1.68 Ang.
RESPONSE: Large structure with disorder and weak diffraction data.
;
_vrf_PLAT412_jw302_3             
;
PROBLEM: Short Intra XH3 .. XHn     H5DB     ..H252     .       1.15 Ang.
RESPONSE: Large structure with disorder and weak diffraction data.
;
_vrf_PLAT412_jw302_4             
;
PROBLEM: Short Intra XH3 .. XHn     H76A     ..H293     .       1.69 Ang.
RESPONSE: Large structure with disorder and weak diffraction data.
;
_vrf_PLAT413_jw302               
;
PROBLEM: Short Inter XH3 .. XHn     H038     ..H76C     .       1.73 Ang.
RESPONSE: Large structure with disorder and weak diffraction data.
;
_vrf_PLAT413_jw302_2             
;
PROBLEM: Short Inter XH3 .. XHn     H1A      ..H123     .       1.88 Ang.
RESPONSE: Large structure with disorder and weak diffraction data.
;
_vrf_PLAT413_jw302_3             
;
PROBLEM: Short Inter XH3 .. XHn     H1C      ..H209     .       1.40 Ang.
RESPONSE: Large structure with disorder and weak diffraction data.
;
_vrf_PLAT414_jw302               
;
PROBLEM: Short Intra D-H..H-X       H45A     ..H0EB     .       1.42 Ang.
RESPONSE: Severe disorder of the main/side chain atoms. 
;
_vrf_DIFMN02_jw302               
;
PROBLEM: The minimum difference density is < -0.1*ZMAX*1.00
RESPONSE: This is due to the characteristics of the crystals, i.e. large volume fractions of disordered solvent molecules, weak diffraction intensity, incompleteness of the data and moderate resolution.
;
_vrf_PLAT097_jw302               
;
PROBLEM: Large Reported Max.  (Positive) Residual Density       1.37 eA-3
RESPONSE: This is due to the characteristics of the crystals, i.e. large volume fractions of disordered solvent molecules, weak diffraction intensity, incompleteness of the data and moderate resolution.
;
_vrf_PLAT098_jw302               
;
PROBLEM: Large Reported Min.  (Negative) Residual Density      -1.02 eA-3
RESPONSE: This is due to the characteristics of the crystals, i.e. large volume fractions of disordered solvent molecules, weak diffraction intensity, incompleteness of the data and moderate resolution.
;
_vrf_PLAT306_jw302               
;
PROBLEM: Isolated Oxygen Atom(s) (H-atoms Missing ?) ....          4 Check
RESPONSE: Unrecognized electron density was introduced to the refinement as dummy oxygen atoms.
;
_vrf_PLAT315_jw302               
;
PROBLEM: Singly Bonded Carbon Detected (H-atoms Missing).        C91 Check
RESPONSE: Severe disorder of the main/side chain atoms. 
;
_vrf_PLAT315_jw302_2             
;
PROBLEM: Singly Bonded Carbon Detected (H-atoms Missing).       C178 Check
RESPONSE: Severe disorder of the main/side chain atoms. 
;
_vrf_PLAT315_jw302_3             
;
PROBLEM: Singly Bonded Carbon Detected (H-atoms Missing).       C256 Check
RESPONSE: Severe disorder of the main/side chain atoms. 
;
_vrf_PLAT315_jw302_4             
;
PROBLEM: Singly Bonded Carbon Detected (H-atoms Missing).        C26 Check
RESPONSE: Severe disorder of the main/side chain atoms. 
;
_vrf_PLAT315_jw302_5             
;
PROBLEM: Singly Bonded Carbon Detected (H-atoms Missing).       C7IA Check
RESPONSE: Severe disorder of the main/side chain atoms. 
;
_vrf_PLAT315_jw302_6             
;
PROBLEM: Singly Bonded Carbon Detected (H-atoms Missing).       C361 Check
RESPONSE: Severe disorder of the main/side chain atoms. 
;
_vrf_PLAT340_jw302               
;
PROBLEM: Low Bond Precision on  C-C Bonds ...............     0.0255 Ang.
RESPONSE: This is due to the characteristics of the crystals, i.e. large volume fractions of disordered solvent molecules, weak diffraction intensity, incompleteness of the data and moderate resolution.
;
_vrf_PLAT410_jw302_2             
;
PROBLEM: Short Intra H...H Contact  H34A     ..H112     .       1.86 Ang.
RESPONSE: This is due to the characteristics of the crystals, i.e. large volume fractions of disordered solvent molecules, weak diffraction intensity, incompleteness of the data and moderate resolution.
;
_vrf_PLAT412_jw302_5             
;
PROBLEM: Short Intra XH3 .. XHn     H76C     ..H293     .       1.75 Ang.
RESPONSE: This is due to the characteristics of the crystals, i.e. large volume fractions of disordered solvent molecules, weak diffraction intensity, incompleteness of the data and moderate resolution.
;
_vrf_PLAT413_jw302_4             
;
PROBLEM: Short Inter XH3 .. XHn     H1B      ..H209     .       1.94 Ang.
RESPONSE: This is due to the characteristics of the crystals, i.e. large volume fractions of disordered solvent molecules, weak diffraction intensity, incompleteness of the data and moderate resolution.
;
_vrf_PLAT911_jw302               
;
PROBLEM: Missing FCF Refl Between Thmin & STh/L=    0.435       1772 Report
RESPONSE: This is due to the characteristics of the crystals, i.e. large volume fractions of disordered solvent molecules, weak diffraction intensity, incompleteness of the data and moderate resolution.
;
_vrf_PLAT934_jw302               
;
PROBLEM: Number of (Iobs-Icalc)/Sigma(W) > 10 Outliers ..          7 Check
RESPONSE: This is due to the characteristics of the crystals, i.e. large volume fractions of disordered solvent molecules, weak diffraction intensity, incompleteness of the data and moderate resolution.
;
# Added during the CSD deposition process: Wednesday 28 January 2026 11:32 AM
# end Validation Reply Form

_audit_creation_date             2026-01-27
_audit_creation_method           
;
Olex2 1.5
(compiled 2024.02.16 svn.r378c4104 for OlexSys, GUI svn.r6928)
;
_shelx_SHELXL_version_number     2019/3
_chemical_name_common            JW302
_chemical_name_systematic        'Oligomer 6'
_chemical_formula_moiety         
'0.25(C99 H63 N19 O19), 0.25(C94 H55 N19 O19), 0.25(C95 H66 N19 O17), 0.25(C78 H53 N16 O16), O'
_chemical_formula_sum            'C91.50 H59.25 N18.25 O18.75'
_chemical_formula_weight         1714.32
_chemical_absolute_configuration Synthesis
_chemical_melting_point          ?
loop_
_atom_type_symbol
_atom_type_description
_atom_type_scat_dispersion_real
_atom_type_scat_dispersion_imag
_atom_type_scat_source
C C 0.0060 0.0030 'International Tables Vol C Tables 4.2.6.8 and 6.1.1.4'
H H 0.0000 0.0000 'International Tables Vol C Tables 4.2.6.8 and 6.1.1.4'
N N 0.0110 0.0050 'International Tables Vol C Tables 4.2.6.8 and 6.1.1.4'
O O 0.0180 0.0100 'International Tables Vol C Tables 4.2.6.8 and 6.1.1.4'

_shelx_space_group_comment       
;
The symmetry employed for this shelxl refinement is uniquely defined
by the following loop, which should always be used as a source of
symmetry information in preference to the above space-group names.
They are only intended as comments.
;
_space_group_crystal_system      triclinic
_space_group_IT_number           1
_space_group_name_H-M_alt        'P 1'
_space_group_name_Hall           'P 1'
loop_
_space_group_symop_operation_xyz
'x, y, z'

_cell_length_a                   22.095
_cell_length_b                   25.281
_cell_length_c                   33.724
_cell_angle_alpha                105.30
_cell_angle_beta                 90.99
_cell_angle_gamma                110.79
_cell_volume                     16857.0
_cell_formula_units_Z            4
_cell_measurement_reflns_used    30843
_cell_measurement_temperature    100.15
_cell_measurement_theta_max      29.77
_cell_measurement_theta_min      0.77
_shelx_estimated_absorpt_T_max   ?
_shelx_estimated_absorpt_T_min   ?
_exptl_absorpt_coefficient_mu    0.080
_exptl_absorpt_correction_T_max  ?
_exptl_absorpt_correction_T_min  ?
_exptl_absorpt_correction_type   Empirical
_exptl_absorpt_process_details   ?
_exptl_absorpt_special_details   ?
_exptl_crystal_colour            Yellow
_exptl_crystal_density_diffrn    0.675
_exptl_crystal_density_meas      ?
_exptl_crystal_density_method    ?
_exptl_crystal_description       Needles
_exptl_crystal_F_000             3544
_exptl_crystal_size_max          0.20
_exptl_crystal_size_mid          0.03
_exptl_crystal_size_min          0.02
_exptl_transmission_factor_max   ?
_exptl_transmission_factor_min   ?
_diffrn_reflns_av_R_equivalents  0.0323
_diffrn_reflns_av_unetI/netI     0.0393
_diffrn_reflns_Laue_measured_fraction_full 0.923
_diffrn_reflns_Laue_measured_fraction_max 0.923
_diffrn_reflns_limit_h_max       19
_diffrn_reflns_limit_h_min       -19
_diffrn_reflns_limit_k_max       21
_diffrn_reflns_limit_k_min       -21
_diffrn_reflns_limit_l_max       28
_diffrn_reflns_limit_l_min       -28
_diffrn_reflns_number            87785
_diffrn_reflns_point_group_measured_fraction_full 0.910
_diffrn_reflns_point_group_measured_fraction_max 0.910
_diffrn_reflns_theta_full        22.310
_diffrn_reflns_theta_max         22.310
_diffrn_reflns_theta_min         1.106
_diffrn_ambient_temperature      100.15
_diffrn_detector_area_resol_mean ?
_diffrn_measured_fraction_theta_full 0.923
_diffrn_measured_fraction_theta_max 0.923
_diffrn_measurement_device_type  MD2
_diffrn_measurement_method       '\w scans'
_diffrn_radiation_type           Synchrotron
_diffrn_radiation_wavelength     0.87312
_diffrn_source                   
'Petra III, DESY Hamburg, P13 beamline operated by EMBL Hamburg'
_reflns_Friedel_coverage         0.973
_reflns_Friedel_fraction_full    0.897
_reflns_Friedel_fraction_max     0.897
_reflns_number_gt                32049
_reflns_number_total             42218
_reflns_special_details          
;
 Reflections were merged by SHELXL according to the crystal
 class for the calculation of statistics and refinement.
 
 Structure factors included contributions from the .fab file.
 
 _reflns_Friedel_fraction is defined as the number of unique
 Friedel pairs measured divided by the number that would be
 possible theoretically, ignoring centric projections and
 systematic absences.
;
_reflns_threshold_expression     'I > 2\s(I)'
_computing_cell_refinement       autoPROC
_computing_data_collection       MxCUBE
_computing_data_reduction        autoPROC
_computing_molecular_graphics    'Olex2 1.5 (Dolomanov et al., 2009)'
_computing_publication_material  'Olex2 1.5 (Dolomanov et al., 2009)'
_computing_structure_refinement  'SHELXL 2019/3 (Sheldrick, 2015)'
_computing_structure_solution    'ShelXD (Sheldrick, 2008)'
_refine_diff_density_max         1.374
_refine_diff_density_min         -1.025
_refine_diff_density_rms         0.223
_refine_ls_abs_structure_details 
;
 Flack x determined using 12809 quotients [(I+)-(I-)]/[(I+)+(I-)]
 (Parsons, Flack and Wagner, Acta Cryst. B69 (2013) 249-259).
;
_refine_ls_abs_structure_Flack   0.7(4)
_refine_ls_extinction_coef       .
_refine_ls_extinction_method     none
_refine_ls_goodness_of_fit_ref   2.802
_refine_ls_hydrogen_treatment    constr
_refine_ls_matrix_type           full
_refine_ls_number_parameters     908
_refine_ls_number_reflns         42218
_refine_ls_number_restraints     520
_refine_ls_R_factor_all          0.2719
_refine_ls_R_factor_gt           0.2478
_refine_ls_restrained_S_all      2.874
_refine_ls_shift/su_max          0.001
_refine_ls_shift/su_mean         0.000
_refine_ls_structure_factor_coef Fsqd
_refine_ls_weighting_details     
'w=1/[\s^2^(Fo^2^)+(0.2000P)^2^] where P=(Fo^2^+2Fc^2^)/3'
_refine_ls_weighting_scheme      calc
_refine_ls_wR_factor_gt          0.5138
_refine_ls_wR_factor_ref         0.5694
_refine_special_details          SQUEEZE
_olex2_refinement_description    
;
1. Fixed Uiso
 At 1.2 times of:
  All C(H) groups, All C(H,H) groups, All N(H) groups, All N(H,H) groups
 At 1.5 times of:
  All C(H,H,H) groups
2. Restrained distances
 C1GA-O81
 1.43 with sigma of 0.02
 O164-C217 = O164-C361
 1.43 with sigma of 0.02
 C103-C061
 1.51 with sigma of 0.02
 N333-C061
 2.4 with sigma of 0.02
 C056-C237
 1.54 with sigma of 0.02
 O251-C318
 1.43 with sigma of 0.02
 O251-C10
 2.5 with sigma of 0.02
 C7-C080 = C321-C445 = C142-C340
 1.52 with sigma of 0.02
 C316-C387 = C316-C256 = C464-C316
 1.54 with sigma of 0.02
 C445-O426
 2.4 with sigma of 0.02
 C464-C316 = C387-C316 = C316-C256
 1.54 with sigma of 0.02
 N311-C23
 2.4 with sigma of 0.02
 C321-C445 = C086-C172 = C156-C210
 1.54 with sigma of 0.02
 N220-C316
 1.48 with sigma of 0.02
 N185-C13 = N255-C363 = N099-C445 = N099-C445 = N299-C473
 2.4 with sigma of 0.02
 C445-C321
 1.51 with sigma of 0.02
 C22-C23
 2.5 with sigma of 0.02
 C4DA-C321
 2.5 with sigma of 0.02
 C156-C210 = C7-C080 = C321-C445 = C086-C172 = C142-C340
 1.54 with sigma of 0.02
 N477-C321
 2.55 with sigma of 0.02
 N1-C485 = N1-C23
 1.48 with sigma of 0.02
 C210-O019 = C14-O6
 2.4 with sigma of 0.02
 C485-C23
 2.5 with sigma of 0.02
 N477-N1
 2.4 with sigma of 0.02
 C23-N311
 2.4 with sigma of 0.02
 N477-N099
 2.5 with sigma of 0.02
 C23-C15
 1.52 with sigma of 0.02
 N1-C485
 1.48 with sigma of 0.02
 N1-N311
 2.4 with sigma of 0.02
 N0CA-N311
 2.4 with sigma of 0.02
 N0CA-C4HA
 1.48 with sigma of 0.02
 C4HA-C20
 2.5 with sigma of 0.02
 N5EA-C168
 2.5 with sigma of 0.02
 C14-C71 = C353-C466 = C056-C237
 1.54 with sigma of 0.02
 O19-C48 = O19-C5GA
 1.43 with sigma of 0.02
 N6EA-C71
 2.5 with sigma of 0.02
 N180-C240
 1.43 with sigma of 0.02
 N14-C14
 2.4 with sigma of 0.02
 N5EA-C266 = N5EA-C21
 1.38 with sigma of 0.02
 C161-C034
 1.52 with sigma of 0.02
 O19-C48
 1.43 with sigma of 0.02
 N119-C034
 2.4 with sigma of 0.02
 O135-C341
 1.34 with sigma of 0.02
 C486-C360
 1.52 with sigma of 0.02
 O111-C6AA = O111-C6CA
 1.43 with sigma of 0.02
 O19-C178
 2.48 with sigma of 0.02
 C0IA-O3AA
 1.23 with sigma of 0.02
 N201-C486
 2.4 with sigma of 0.02
 C360-C327
 2.5 with sigma of 0.02
 C6AA-C6CA
 2.5 with sigma of 0.02
 O111-C6CA = O111-C6AA
 1.34 with sigma of 0.02
 O124-C213
 1.34 with sigma of 0.02
 C237-C056
 1.51 with sigma of 0.02
 N099-C235
 1.43 with sigma of 0.02
 N065-C022
 1.38 with sigma of 0.02
 C5GA-C48
 2.48 with sigma of 0.02
 C0EA-C189 = C012-C049 = C056-C237 = C142-C340
 1.54 with sigma of 0.02
 C48-C178
 1.54 with sigma of 0.02
 O426-C321
 1.23 with sigma of 0.02
 C5-C331
 1.51 with sigma of 0.02
 C231-N329
 2.48 with sigma of 0.02
 C494-C2AA = C494-C422 = C494-C1AA
 1.54 with sigma of 0.02
 N053-C331 = O20-C6DA
 1.24 with sigma of 0.02
 C494-C422 = C494-C2AA = C494-C1AA = C056-C237
 1.54 with sigma of 0.02
 C247-C231
 1.51 with sigma of 0.02
 O4AA-C307 = O4AA-C56
 1.43 with sigma of 0.02
 C231-O93
 2.48 with sigma of 0.02
 C247-C494
 2.5 with sigma of 0.02
 C227-C230 = C35-C101 = C3-C176
 1.51 with sigma of 0.02
 N132-C5HA = N132-C353
 2.4 with sigma of 0.02
 C420-C317 = C4GA-C475
 1.51 with sigma of 0.02
 N027-C110 = N027-C152 = N50-C347
 1.48 with sigma of 0.02
 N094-C395 = N094-C145
 1.43 with sigma of 0.02
 N121-N027
 2.72 with sigma of 0.02
 O33-C265
 1.43 with sigma of 0.02
 C300-O64
 1.43 with sigma of 0.02
 N132-C466 = N132-C253
 1.48 with sigma of 0.02
 C69-C265
 2.48 with sigma of 0.02
 O7AA-C3
 1.24 with sigma of 0.02
 C475-O3FA
 2.3 with sigma of 0.02
 N268-C4GA
 2.4 with sigma of 0.02
 O375-C278
 1.43 with sigma of 0.02
 C475-N38
 2.4 with sigma of 0.02
 N105-C310
 1.48 with sigma of 0.02
 C399-C125
 1.51 with sigma of 0.02
 N105-C7AA
 2.4 with sigma of 0.02
 C7BA-C089 = C272-C214
 1.51 with sigma of 0.02
 O375-C278 = O375-C34
 1.34 with sigma of 0.02
 O7DA-C2EA = O7DA-C76
 1.34 with sigma of 0.02
 C278-C34
 2.5 with sigma of 0.02
 C286-C208
 1.51 with sigma of 0.02
 N329-O93
 2.48 with sigma of 0.02
 N026-C306
 1.48 with sigma of 0.02
 O071-C298
 1.23 with sigma of 0.02
 O38-C8FA = O38-C30
 1.43 with sigma of 0.02
 N129-C005 = N129-C072
 1.48 with sigma of 0.02
 C286-O288
 2.3 with sigma of 0.02
 N087-O071
 2.3 with sigma of 0.02
 N333-C103 = N333-C269
 1.48 with sigma of 0.02
 C008-C60
 2.5 with sigma of 0.02
 O146-C008 = O146-C60
 1.43 with sigma of 0.02
 O467-C355
 1.43 with sigma of 0.02
 C049-C012
 1.54 with sigma of 0.02
 N180-C3EA
 1.43 with sigma of 0.02
 N8BA-C7
 1.38 with sigma of 0.02
 O067-C034
 1.24 with sigma of 0.02
 C080-C7
 1.52 with sigma of 0.02
 N193-C128
 1.48 with sigma of 0.02
 C306-C257
 1.51 with sigma of 0.02
 N201-C078 = N201-C360
 1.43 with sigma of 0.02
 C7-O97
 1.24 with sigma of 0.02
 C21-C2
 1.51 with sigma of 0.02
 C077-N201
 2.4 with sigma of 0.02
 C142-C340
 1.52 with sigma of 0.02
 N201-C197
 2.5 with sigma of 0.02
 C078-C360
 2.5 with sigma of 0.02
 C2-N5EA
 2.4 with sigma of 0.02
 C101-N193
 1.48 with sigma of 0.02
 C142-N081
 2.4 with sigma of 0.02
 C023-C005
 1.51 with sigma of 0.02
 N081-N50
 2.8 with sigma of 0.02
 C210-C156
 1.52 with sigma of 0.02
 O098-C029 = O098-C6HA
 1.34 with sigma of 0.02
 N179-C205
 1.43 with sigma of 0.02
 O3FA-C4GA
 1.24 with sigma of 0.02
 C210-N105
 2.4 with sigma of 0.02
 O196-C55
 1.34 with sigma of 0.02
 N38-O3FA
 2.3 with sigma of 0.02
 C051-O196
 2.48 with sigma of 0.02
 C55-C572
 2.5 with sigma of 0.02
 O066-C152
 1.23 with sigma of 0.02
 C13-N255
 1.43 with sigma of 0.02
 C145-C043
 1.52 with sigma of 0.02
 N185-N255
 2.4 with sigma of 0.02
 C043-O28
 2.48 with sigma of 0.02
 N255-O1AA
 1.43 with sigma of 0.02
 C3EA-C308
 1.51 with sigma of 0.02
 C393-N299
 2.4 with sigma of 0.02
 C182-N267
 2.4 with sigma of 0.02
 N267-C1DA
 1.48 with sigma of 0.02
 C9DA-C173
 2.5 with sigma of 0.02
 O31-C1DA
 1.23 with sigma of 0.02
 O93-C247
 1.24 with sigma of 0.02
 C1DA-C91
 1.51 with sigma of 0.02
 O81-N38
 1.4 with sigma of 0.02
 C9DA-N299
 1.48 with sigma of 0.02
 O227-C9DA
 1.24 with sigma of 0.02
 N105-C156
 1.43 with sigma of 0.02
 C345-C18 = C095-C073
 1.52 with sigma of 0.02
 N009-C399
 1.43 with sigma of 0.02
 C399-O016
 1.24 with sigma of 0.02
 C341-C1BA
 1.54 with sigma of 0.02
 N403-C157
 1.43 with sigma of 0.02
 C1GA-C332
 1.51 with sigma of 0.02
 N134-C1GA
 2.5 with sigma of 0.02
 O1AA-C13
 2.3 with sigma of 0.02
 C3EA-O084
 1.24 with sigma of 0.02
 C7BA-O1AA
 1.43 with sigma of 0.02
 C363-C13
 1.51 with sigma of 0.02
 O280-C466
 1.24 with sigma of 0.02
 N38-C4GA
 1.43 with sigma of 0.02
 C62-C13
 2.5 with sigma of 0.02
 C360-O400
 1.24 with sigma of 0.02
 C71-N14
 1.43 with sigma of 0.02
 N403-C056
 1.43 with sigma of 0.02
 C224-N403
 2.4 with sigma of 0.02
 N282-C2AA
 1.43 with sigma of 0.02
 N065-C227
 1.48 with sigma of 0.02
 C227-O021
 1.23 with sigma of 0.02
 O478-C0IA
 1.43 with sigma of 0.02
 C8FA-C0IA
 1.54 with sigma of 0.02
 C332-C1GA
 1.52 with sigma of 0.02
 N38-C1GA
 2.4 with sigma of 0.02
 N058-C208
 1.48 with sigma of 0.02
 O287-C18
 1.23 with sigma of 0.02
 N267-O31
 2.3 with sigma of 0.02
 C345-N179
 2.4 with sigma of 0.02
 N179-O287
 2.3 with sigma of 0.02
 O3HA-C142
 1.23 with sigma of 0.02
 O33-C69
 1.43 with sigma of 0.02
 O290-C430
 1.43 with sigma of 0.02
 O290-N14
 1.43 with sigma of 0.02
 O290-C71
 2.4 with sigma of 0.02
 N058-O288
 2.3 with sigma of 0.02
 O287-C345
 2.3 with sigma of 0.02
 N179-C18
 1.48 with sigma of 0.02
 C91-N267
 2.4 with sigma of 0.02
 O187-C103
 1.23 with sigma of 0.02
 N262-C214
 1.48 with sigma of 0.02
 O6-N14
 2.3 with sigma of 0.02
 C71-O290
 2.3 with sigma of 0.02
 O6-C71
 1.23 with sigma of 0.02
 N14-C71
 1.48 with sigma of 0.02
 C430-N14
 2.4 with sigma of 0.02
 N087-C298
 1.48 with sigma of 0.02
 O248-C306
 1.23 with sigma of 0.02
 N333-O187
 2.3 with sigma of 0.02
 N94-C3
 1.48 with sigma of 0.02
 C145-O28
 1.23 with sigma of 0.02
 O481-C317
 1.23 with sigma of 0.02
 N220-C317
 1.48 with sigma of 0.02
 C442-C430
 1.51 with sigma of 0.02
 C442-O290
 2.4 with sigma of 0.02
 N425-C430
 2.4 with sigma of 0.02
 C458-C253 = C6DA-C253 = C253-C5HA
 1.54 with sigma of 0.02
 O019-N105
 2.3 with sigma of 0.02
 O490-N94
 1.43 with sigma of 0.02
 O490-C5
 1.43 with sigma of 0.02
 N50-C7IA
 2.4 with sigma of 0.02
 C5HA-C253 = C458-C253 = C6DA-C253
 1.54 with sigma of 0.02
 C5HA-C458
 2.5 with sigma of 0.02
 C5HA-C6DA
 2.4 with sigma of 0.02
 O4-C214
 1.28 with sigma of 0.02
 N50-C8
 1.48 with sigma of 0.02
 C7IA-C8
 1.54 with sigma of 0.02
 O0BA-C8
 1.28 with sigma of 0.02
 O199-N5EA
 2.48 with sigma of 0.02
 O196-C572
 1.34 with sigma of 0.02
 C94-C6HA
 1.54 with sigma of 0.02
 O402-C94
 1.24 with sigma of 0.02
 O9DA-C94
 1.34 with sigma of 0.02
 N57-O3HA
 2.48 with sigma of 0.02
 C72-N57
 2.3 with sigma of 0.02
 C176-N94
 2.3 with sigma of 0.02
 O251-C87
 1.43 with sigma of 0.02
 C138-C142
 2.5 with sigma of 0.02
 N50-O0BA
 2.4 with sigma of 0.02
 O166-C1BA
 1.24 with sigma of 0.02
 O371-C1BA
 1.34 with sigma of 0.02
 O20-N0EA
 2.48 with sigma of 0.02
 C6DA-C458
 2.5 with sigma of 0.02
 C080-O97
 2.4 with sigma of 0.02
 N039-C034
 1.38 with sigma of 0.02
 N5EA-C21
 1.38 with sigma of 0.02
 O199-C21
 1.24 with sigma of 0.02
 C4GA-O81
 2.48 with sigma of 0.02
 O068-C049
 1.24 with sigma of 0.02
 C189-C0EA
 1.54 with sigma of 0.02
 N036-C189
 1.38 with sigma of 0.02
 C464-C387
 2.6 with sigma of 0.02
 N8BA-O97
 2.4 with sigma of 0.02
 C3-O490
 2.48 with sigma of 0.02
 N94-C5
 2.48 with sigma of 0.02
 N220-O481
 2.4 with sigma of 0.02
 O140-C81
 1.43 with sigma of 0.02
 O0BA-C7IA
 2.48 with sigma of 0.02
 C7-N2
 2.4 with sigma of 0.02
 O2AA-C13
 1.24 with sigma of 0.02
 C363-O2AA
 2.4 with sigma of 0.02
 O025-C056
 1.24 with sigma of 0.02
 C127-C92
 2.5 with sigma of 0.02
 O188-C127 = O188-C92
 1.34 with sigma of 0.02
 N403-O025
 2.4 with sigma of 0.02
 O61-C2AA
 1.43 with sigma of 0.02
 C256-C464
 2.5 with sigma of 0.02
 O199-C2
 2.48 with sigma of 0.02
 C2EA-C76
 2.48 with sigma of 0.02
 O38-C0IA
 2.4 with sigma of 0.02
 N0EA-C6DA
 1.38 with sigma of 0.02
 O280-N132
 2.4 with sigma of 0.02
 C327-O111
 2.4 with sigma of 0.02
 O0AA-C38
 1.43 with sigma of 0.02
 O62-C23
 1.28 with sigma of 0.02
 C341-O166
 2.3 with sigma of 0.02
 C20-C26
 1.52 with sigma of 0.02
 C20-O63
 1.28 with sigma of 0.02
 N099-O426
 2.3 with sigma of 0.02
 C237-N403
 2.4 with sigma of 0.02
 C363-N255
 2.4 with sigma of 0.02
 N099-C321
 1.43 with sigma of 0.02
 N0CA-C26
 2.4 with sigma of 0.02
 C26-C20
 1.52 with sigma of 0.02
 N0CA-C20
 1.48 with sigma of 0.02
 N0CA-O63
 2.35 with sigma of 0.02
 C9CA-O498
 2.5 with sigma of 0.02
 C440-O498
 2.5 with sigma of 0.02
 N57-C142
 1.43 with sigma of 0.02
 N57-C138
 1.43 with sigma of 0.02
 N129-O050
 2.3 with sigma of 0.02
 N024-C208
 2.4 with sigma of 0.02
 N299-N7EA
 2.9 with sigma of 0.02
 C71-C14
 1.52 with sigma of 0.02
 N027-O066
 2.3 with sigma of 0.02
 N299-O227
 2.3 with sigma of 0.02
 N299-C454
 1.43 with sigma of 0.02
 N299-C3BA
 2.4 with sigma of 0.02
 O227-N299
 2.3 with sigma of 0.02
 C393-O227
 2.5 with sigma of 0.02
 O031-C086
 1.28 with sigma of 0.02
 C494-C2AA
 1.54 with sigma of 0.02
 C494-N282
 2.5 with sigma of 0.02
 O70-C461
 1.35 with sigma of 0.02
 C6DA-C253
 1.54 with sigma of 0.02
 C458-C253
 1.54 with sigma of 0.02
 C9DA-C393
 1.52 with sigma of 0.02
 C9DA-N7EA
 2.5 with sigma of 0.02
 N8BA-C276
 1.43 with sigma of 0.02
 O140-C5DA
 1.38 with sigma of 0.02
 C252-C5DA
 2.5 with sigma of 0.02
 C458-N0EA
 2.5 with sigma of 0.02
 O013-C095
 1.28 with sigma of 0.02
 N329-C247 \\sim N329-C494
 with sigma of 0.02
 C277-C060 \\sim C277-C241
 with sigma of 0.02
3. Restrained planarity
 C25, C4FA, N236, C35, C17, C36, O436
 with sigma of 0.1
 C103, O187, N002, C061, C148, N333
 with sigma of 0.1
 C148, C318, C10, O251
 with sigma of 0.1
 N099, C321, O426, C445, C4DA, N477
 with sigma of 0.1
 C22, C15, N311, C23, N1, O62
 with sigma of 0.1
 C23, C15, N311, C22
 with sigma of 0.1
 N311, C15, C22, C23
 with sigma of 0.1
 C4HA, N0CA, C20, C26, O63
 with sigma of 0.1
 C410, C4HA, N0CA, H0CA, C20, O63, C26
 with sigma of 0.1
 C14, C8DA, N6EA, C71, O6, N14
 with sigma of 0.1
 O290, C14, C8DA, C1HA, C0HA, C4, N6EA, C71, O6, N14
 with sigma of 0.1
 C9CA, C174, N119, C161, C440, C443, O498
 with sigma of 0.1
 C6GA, C7AA, N268, C475, C99, C5GA, O3FA, C4GA, N38, O19
 with sigma of 0.1
 N201, N390, C486, C327, C360, O400
 with sigma of 0.1
 C276, C416, C437, N8BA
 with sigma of 0.1
 C8FA, O3AA, C0IA, O478
 with sigma of 0.1
 O025, C056, N259, C237, C450, N403
 with sigma of 0.1
 N143, C231, C320, C247, O93, N329
 with sigma of 0.1
 N053, C172, C082, C11, C258, C331, C5
 with sigma of 0.1
 N121, C241, C265, C353, C144, C386, C466, O280, N132
 with sigma of 0.1
 N282, C494, C2AA, O61
 with sigma of 0.1
 O021, N065, C227, N085, C230, C9BA
 with sigma of 0.1
 N094, C395, C65, C295
 with sigma of 0.1
 O490, O7AA, N94, C3, N7FA, C176, C469
 with sigma of 0.1
 C263, C278, C364, O375
 with sigma of 0.1
 O071, N087, N221, C115, C476, C298
 with sigma of 0.1
 N015, C089, C305, C7BA
 with sigma of 0.1
 N009, N015, C089, C305, C271, C096, C125, O016, C399, C7BA
 with sigma of 0.1
 C373, C117, N139, C420, C499, C355, N220, C317, O481
 with sigma of 0.1
 C6BA, C294, N221, C115, C476, C30, O38
 with sigma of 0.1
 N139, C373, C355, C420, C117, C499, O467
 with sigma of 0.1
 O084, N004, C308, C169, N180, C3EA
 with sigma of 0.1
 C064, C347, C163, N50, C8, O0BA, C7IA
 with sigma of 0.1
 N094, C145, N033, C043, C252
 with sigma of 0.1
 N094, C145, N033, C043, C252, O28
 with sigma of 0.1
 C238, N267, O31, C91, C1DA
 with sigma of 0.1
 N185, C363, C62, N255, O1AA, C13
 with sigma of 0.1
 N7EA, C393, C173, N299, C9DA, O227
 with sigma of 0.1
 N009, O016, C122, C018, C28, C399
 with sigma of 0.1
 N267, C1DA, O31, C91
 with sigma of 0.1
 O402, O9DA, C6HA, C94
 with sigma of 0.1
 N036, O047, C189, N425, C074, C0EA
 with sigma of 0.1
 C095, N134, C332, C155, C283, C233, C073, C1GA
 with sigma of 0.1
 N134, C332, C155, C283, C233, C073, C1GA
 with sigma of 0.1
 N299, C454, C3BA, C88, C3DA, C37, C473
 with sigma of 0.1
 C253, C6DA, O20, N0EA
 with sigma of 0.1
 N274, C37, C31, C345, C473, C2GA
 with sigma of 0.1
 C7IA, C8, N50, O0BA
 with sigma of 0.1
 C341, C1BA, O371, O166
 with sigma of 0.1
 N121, C241, C265, C353, C144, C386, O33
 with sigma of 0.1
 N0CA, C20, C26, O63
 with sigma of 0.1
 N105, C156, O019, C210
 with sigma of 0.1
 N179, C18, O287, C345
 with sigma of 0.1
 C475, C4GA, N38, O3FA
 with sigma of 0.1
 O70, C461, C136, C62
 with sigma of 0.1
 C364, C278, C263, O375
 with sigma of 0.1
4. Uiso/Uaniso restraints and constraints
Uanis(N221) = Uanis(N299) = Uanis(N7FA) = Uanis(N57) = Uanis(N081) = Uanis(N50)
= Uanis(N94) = Uanis(N053) = Uanis(N002) = Uanis(N333) = Uanis(N028)
Uanis(C103) = Uanis(C5) = Uanis(C8GA) = Uanis(C088) = Uanis(C331) = Uanis(C175)
= Uanis(C258) = Uanis(C228) = Uanis(C11) = Uanis(C10) = Uanis(C082) =
Uanis(C184) = Uanis(C172) = Uanis(C086) = Uanis(C318) = Uanis(C148) =
Uanis(C061)
Uanis(O287) = Uanis(O436) = Uanis(O481) = Uanis(O288) = Uanis(O013)
Uanis(O248) = Uanis(O164) = Uanis(O031)
Uanis(C325) = Uanis(C4HA) = Uanis(C118) = Uanis(C8EA) = Uanis(C410) =
Uanis(C9FA) = Uanis(N311) = Uanis(C15) = Uanis(C82)
Uanis(C23) = Uanis(C92) = Uanis(C297) = Uanis(C4DA) = Uanis(C445) = Uanis(C254)
= Uanis(N477) = Uanis(C19) = Uanis(C485) = Uanis(C321)
Uanis(C317) = Uanis(C387) = Uanis(C316) = Uanis(C256) = Uanis(C464)
Uanis(C485) = Uanis(C297) = Uanis(C58) = Uanis(C0AA) = Uanis(C19) = Uanis(C61)
Uanis(N039) = Uanis(N003) = Uanis(N119) = Uanis(N180) = Uanis(N185) =
Uanis(N009) = Uanis(N015) = Uanis(N255) = Uanis(N004) = Uanis(N262) = Uanis(N5)
Uanis(C65) = Uanis(C8DA) = Uanis(C1HA) = Uanis(C0HA) = Uanis(C4) = Uanis(N6EA)
= Uanis(C14) = Uanis(C7GA) = Uanis(C168) = Uanis(C266) = Uanis(C71) = Uanis(C89)
Uanis(N311) = Uanis(N1)
Uanis(C15) = Uanis(C23) = Uanis(C22) = Uanis(C24)
Uanis(N121) = Uanis(N085) = Uanis(N094) = Uanis(N033) = Uanis(N065) =
Uanis(N036) = Uanis(N425) = Uanis(N14) = Uanis(N5EA) = Uanis(N041) =
Uanis(N201) = Uanis(N390) = Uanis(N8BA) = Uanis(N2) = Uanis(N006) = Uanis(N027)
= Uanis(N132) = Uanis(N0EA)
Uanis(C240) = Uanis(C406) = Uanis(C462) = Uanis(C174) = Uanis(C1CA) =
Uanis(C9CA) = Uanis(C443) = Uanis(C440) = Uanis(C161) = Uanis(C034) =
Uanis(C3EA) = Uanis(C308) = Uanis(C169) = Uanis(C127) = Uanis(C40) = Uanis(C28)
= Uanis(C122) = Uanis(C018) = Uanis(C348) = Uanis(C194) = Uanis(C399)
Uanis(C275) = Uanis(C276) = Uanis(C344) = Uanis(C191) = Uanis(C51) =
Uanis(C382) = Uanis(C16) = Uanis(C245) = Uanis(C120) = Uanis(C7DA) =
Uanis(C080) = Uanis(C7)
Uanis(C235) = Uanis(C125) = Uanis(C096) = Uanis(C271) = Uanis(C305) =
Uanis(C089) = Uanis(C7BA)
Uanis(O068) = Uanis(O135) = Uanis(O371) = Uanis(O166)
Uanis(C213) = Uanis(C263) = Uanis(C243) = Uanis(C159) = Uanis(C239) =
Uanis(C248) = Uanis(C325) = Uanis(C278) = Uanis(C364) = Uanis(C272) =
Uanis(C214) = Uanis(C34)
Uanis(C048) = Uanis(C450) = Uanis(C224) = Uanis(C126) = Uanis(C056) =
Uanis(C091) = Uanis(C218) = Uanis(C235) = Uanis(C237) = Uanis(C366) =
Uanis(C157) = Uanis(C423) = Uanis(C136) = Uanis(C150) = Uanis(C411) =
Uanis(C4EA) = Uanis(C38) = Uanis(C461) = Uanis(C62) = Uanis(C363) = Uanis(C13)
= Uanis(C341) = Uanis(C1BA) = Uanis(C1)
Uanis(C437) = Uanis(C416) = Uanis(C7EA) = Uanis(C291) = Uanis(C276) =
Uanis(C273) = Uanis(C6AA) = Uanis(C327) = Uanis(C486) = Uanis(C360) =
Uanis(C6CA)
Uanis(O61) = Uanis(O3AA) = Uanis(O478) = Uanis(O0BA) = Uanis(O38)
Uanis(N255) = Uanis(N185) = Uanis(N403) = Uanis(N259)
Uanis(C043) = Uanis(C252) = Uanis(C81) = Uanis(C052) = Uanis(C170) =
Uanis(C6FA) = Uanis(C207) = Uanis(C275) = Uanis(C296) = Uanis(C111) =
Uanis(C145) = Uanis(C5DA)
Uanis(C9DA) = Uanis(C141) = Uanis(C310) = Uanis(C7AA) = Uanis(C0FA) =
Uanis(C6GA) = Uanis(C453) = Uanis(C5GA) = Uanis(C99) = Uanis(C475) =
Uanis(C4GA) = Uanis(C156) = Uanis(C48) = Uanis(C178)
Uanis(C216) = Uanis(C035) = Uanis(C022) = Uanis(C052) = Uanis(C106) =
Uanis(C045) = Uanis(C213) = Uanis(C160) = Uanis(C044)
Uanis(C022) = Uanis(C430) = Uanis(C442) = Uanis(C369) = Uanis(C270) =
Uanis(C074) = Uanis(C0EA) = Uanis(C189) = Uanis(C152)
Uanis(N099) = Uanis(N329) = Uanis(N026) = Uanis(N046) = Uanis(N087) =
Uanis(N143) = Uanis(N282)
Uanis(O067) = Uanis(O084) = Uanis(O1AA) = Uanis(O2AA) = Uanis(O70) =
Uanis(O025) = Uanis(O426) = Uanis(O0AA)
Uanis(C023) = Uanis(C212) = Uanis(C362) = Uanis(C149) = Uanis(C151) =
Uanis(C092) = Uanis(C229) = Uanis(C307) = Uanis(C320) = Uanis(C231) =
Uanis(C247) = Uanis(C306) = Uanis(C257) = Uanis(C083) = Uanis(C217) =
Uanis(C108) = Uanis(C075) = Uanis(C055) = Uanis(C014) = Uanis(C209) =
Uanis(C123) = Uanis(C298) = Uanis(C115) = Uanis(C476) = Uanis(C30) =
Uanis(C6BA) = Uanis(C294) = Uanis(C269) = Uanis(C326) = Uanis(C43) = Uanis(C9)
= Uanis(C103) = Uanis(C361) = Uanis(C8FA) = Uanis(C0IA) = Uanis(C56)
Uanis(O248) = Uanis(O071) = Uanis(O187) = Uanis(O490) = Uanis(O7AA) =
Uanis(O3HA) = Uanis(O93) = Uanis(O4AA)
Uanis(C204) = Uanis(C1AA) = Uanis(C494) = Uanis(C422) = Uanis(C2AA)
Uanis(C152) = Uanis(C353) = Uanis(C386) = Uanis(C265) = Uanis(C241) =
Uanis(C144) = Uanis(C110) = Uanis(C192) = Uanis(C060) = Uanis(C277) =
Uanis(C466) = Uanis(C69)
Uanis(C043) = Uanis(C395) = Uanis(C468) = Uanis(C405) = Uanis(C295) =
Uanis(C65) = Uanis(C195) = Uanis(C300) = Uanis(C9BA) = Uanis(C230) = Uanis(C227)
Uanis(N274) = Uanis(N268) = Uanis(N38) = Uanis(N134) = Uanis(N010) =
Uanis(N024) = Uanis(N058)
Uanis(N236) = Uanis(N193) = Uanis(N058) = Uanis(N220) = Uanis(N129) =
Uanis(N139)
Uanis(C51) = Uanis(C21) = Uanis(C2) = Uanis(C424) = Uanis(C2EA) = Uanis(C116) =
Uanis(C077) = Uanis(C078) = Uanis(C197) = Uanis(C090) = Uanis(C293) = Uanis(C76)
Uanis(C421) = Uanis(C204) = Uanis(C497) = Uanis(C373) = Uanis(C072) =
Uanis(C5FA) = Uanis(C355) = Uanis(C499) = Uanis(C420) = Uanis(C117) =
Uanis(C317)
Uanis(C095) = Uanis(C208) = Uanis(C286) = Uanis(C279) = Uanis(C008) =
Uanis(C057) = Uanis(C001) = Uanis(C020) = Uanis(C215) = Uanis(C302) =
Uanis(C2BA) = Uanis(C60)
Uanis(C107) = Uanis(C070) = Uanis(C048) = Uanis(C032) = Uanis(C076) =
Uanis(C037) = Uanis(C113) = Uanis(C112) = Uanis(C012) = Uanis(C049)
Uanis(O066) = Uanis(O199) = Uanis(O067) = Uanis(O4)
Uanis(C309) = Uanis(C147) = Uanis(C198) = Uanis(C205) = Uanis(C349) =
Uanis(C0DA) = Uanis(C069) = Uanis(C55) = Uanis(C051) = Uanis(C210) = Uanis(C572)
Uanis(N179) = Uanis(N274) = Uanis(N299) = Uanis(N7EA) = Uanis(N267) =
Uanis(N409) = Uanis(N105)
Uanis(C040) = Uanis(C011) = Uanis(C5CA) = Uanis(C038) = Uanis(C128) =
Uanis(C249) = Uanis(C029) = Uanis(C309) = Uanis(C023) = Uanis(C005) =
Uanis(C6HA) = Uanis(C94)
Uanis(C194) = Uanis(C347) = Uanis(C292) = Uanis(C429) = Uanis(C163) =
Uanis(C206) = Uanis(C064) = Uanis(C483) = Uanis(C171) = Uanis(C340) = Uanis(C8)
= Uanis(C7IA)
Uanis(O196) = Uanis(O287) = Uanis(O3FA) = Uanis(O81) = Uanis(O054) = Uanis(O227)
Uanis(C428) = Uanis(C182) = Uanis(C102) = Uanis(C407) = Uanis(C238) =
Uanis(C343) = Uanis(C153) = Uanis(C173) = Uanis(C393) = Uanis(C9DA) =
Uanis(C1DA) = Uanis(C91)
Uanis(C4FA) = Uanis(C7CA) = Uanis(C421) = Uanis(C25) = Uanis(C244) = Uanis(C47)
= Uanis(C36) = Uanis(C17) = Uanis(C35)
Uanis(C36) = Uanis(C17) = Uanis(C35) = Uanis(C4FA) = Uanis(C25) = Uanis(C47) =
Uanis(C421) = Uanis(C7CA) = Uanis(C244) = Uanis(C101)
Uanis(C36) = Uanis(C4FA) = Uanis(N236) = Uanis(C17) = Uanis(C25) = Uanis(C35) =
Uanis(C47) = Uanis(C421) = Uanis(C7CA) = Uanis(C244) = Uanis(C101)
Uanis(O6) = Uanis(O290)
Uanis(C3BA) = Uanis(C473) = Uanis(C37) = Uanis(C88) = Uanis(C454) = Uanis(C3DA)
= Uanis(C31) = Uanis(C2GA) = Uanis(C345) = Uanis(C9DA) = Uanis(C18)
Uanis(O140) = Uanis(O28) = Uanis(O199) = Uanis(O97)
Uanis(C18) = Uanis(C283) = Uanis(C332) = Uanis(C095) = Uanis(C155) =
Uanis(C073) = Uanis(C233) = Uanis(C142) = Uanis(C1GA)
Uanis(O146) = Uanis(O050)
Uanis(C103) = Uanis(C419) = Uanis(C4BA) = Uanis(C138) = Uanis(C211) =
Uanis(C72) = Uanis(C346) = Uanis(C380) = Uanis(C469) = Uanis(C176) = Uanis(C3)
Uanis(C87) = Uanis(C419) = Uanis(C4BA) = Uanis(C138) = Uanis(C211) = Uanis(C72)
= Uanis(C346) = Uanis(C380) = Uanis(C469) = Uanis(C176) = Uanis(C3)
Uanis(C253) = Uanis(C6DA) = Uanis(C5HA) = Uanis(C458)
Uanis(O047) = Uanis(O7DA)
Uanis(O287) = Uanis(O31) = Uanis(O019)
Uanis(O021) = Uanis(O6) = Uanis(O290) = Uanis(O047) = Uanis(O7DA) = Uanis(O400)
= Uanis(O111)
Uanis(O124) = Uanis(O375) = Uanis(O084) = Uanis(O188)
Uanis(O050) = Uanis(O098) = Uanis(O402) = Uanis(O9DA)
Uanis(O3FA) = Uanis(O19)
Uanis(O481) = Uanis(O467)
Uanis(O084) = Uanis(O016)
Uanis(O187) = Uanis(O251)
Uanis(O111) = Uanis(O64) = Uanis(O33)
Uanis(O0AA) = Uanis(O63)
Uanis(O068) = Uanis(O20)
Uanis(O33) = Uanis(O280)
Uanis(O1AA) = Uanis(O498)
Uanis(C4HA) = Uanis(C20) = Uanis(C26)
Uanis(O70) = Uanis(O62)
Uanis(N311) = Uanis(N0CA)
Uanis(N193) = Uanis(N98)
Uanis(N262) = Uanis(N133)
5.a Secondary CH2 refined with riding coordinates:
 C341(H34A,H34B), C430(H43A,H43B), C5(H5A,H5B), C8FA(H8FA,H8FB), C1GA(H1GA,
 H1GB), C6HA(H6HA,H6HB), C7BA(H7BA,H7BB), C48(H48A,H48B)
5.b Aromatic/amide H refined with riding coordinates:
 N009(H009), N010(H010), C305(H305), C271(H271), C096(H096), C215(H215),
 C302(H302), C2BA(H2BA), C279(H279), C035(H035), C106(H106), C216(H216),
 C160(H160), N026(H026), N027(H027), N028(H028), N036(H036), C048(H048),
 C070(H070), C076(H076), C112(H112), N039(H039), C082(H082), C11(H11),
 C258(H258), C014(H014), C209(H209), C123(H123), C083(H083), N058(H058),
 N065(H065), C204(H204), C497(H497), C5FA(H5FA), C499(H499), C197(H197),
 C090(H090), C293(H293), C424(H424), C171(H171), C064(H064), C206(H206),
 C429(H429), N087(H087), N094(H094), N099(H099), N105(H105), C192(H192),
 C060(H060), C277(H277), C386(H386), C018(H018), C348(H348), C194(H194),
 C169(H169), C040(H040), C038(H038), C249(H249), C309(H309), N129(H129),
 N132(H132), C155(H155), C283(H283), C233(H233), C362(H362), C151(H151),
 C212(H212), C320(H320), C4EA(H4EA), C411(H411), C218(H218), C62(H62),
 N179(H179), N180(H180), N193(H193), N201(H201), C198(H198), C349(H349),
 C147(H147), C051(H051), C275(H275), C296(H296), C111(H111), C252(H252),
 N220(H220), C088(H088), C184(H184), C175(H175), C148(H148), C423(H423),
 C366(H366), C126(H126), C450(H450), C428(H428), C407(H407), C343(H343),
 C173(H173), C1CA(H1CA), C406(H406), C440(H440), C248(H248), C325(H325),
 C364(H364), C7CA(H7CA), C421(H421), C47(H47), C17(H17), N255(H255), N267(H267),
  C326(H326), C43(H43), C9(H9), C476(H476), C416(H416), C7EA(H7EA), C273(H273),
 C327(H327), N299(H299), C0FA(H0FA), C141(H141), C453(H453), C99(H99),
 N329(H329), N333(H333), C65(H65), C468(H468), C405(H405), C9BA(H9BA),
 N403(H403), C369(H369), C270(H270), C074(H074), C4DA(H4DA), C0AA(H0AA),
 C61(H61), C58(H58), C3BA(H3BA), C88(H88), C3DA(H3DA), C2GA(H2GA), C168(H168),
 C89(H89), C7GA(H7GA), C8DA(H8DA), C7DA(H7DA), C382(H382), C245(H245), C51(H51),
  N94(H94), N50(H50), N5EA(H5EA), C469(H469), C72(H72), C346(H346), C419(H419),
 N38(H38), N14(H14), N8BA(H8BA), N57(H57), N5(H5), C22(H22), C410(H410),
 C82(H82), C118(H118), N0CA(H0CA), N1(H1)
5.c Fitted hexagon refined as free rotating group:
 N015(C089,C305,C271,C096,C125), N053(C172,C082,C11,C258,C331), N134(C332,C155,
 C283,C233,C073), N425(C442,C369,C270,C074,C0EA)
5.d X=CH2 refined with riding coordinates:
 N282(H28A,H28B), N0EA(H0EA,H0EB)
5.e Naphthalene refined as free rotating group:
 C020(C215,C302,C2BA,C057,C001,N024,C286,C279,C008), C022(C035,C106,C216,C052,
 C045,N006,C044,C160,C213), C037(C048,C070,C076,C107,C032,N003,C012,C112,C113),
 C055(C014,C209,C123,C108,C075,N046,C257,C083,C217), C072(C204,C497,C5FA,C373,
 C117,N139,C420,C499,C355), C078(C197,C090,C293,C116,C077,N041,C2,C424,C2EA),
 N081(C340,C171,C483,C292,C163,C347,C064,C206,C429), C110(C192,C060,C277,C241,
 C144,N121,C353,C386,C265), C122(C018,C348,C194,C40,C28,N004,C308,C169,C127),
 C128(C040,C038,C249,C5CA,C011,N98,C023,C309,C029), C149(C362,C151,C212,C229,
 C092,N143,C231,C320,C307), C157(C4EA,C411,C218,C136,C224,N185,C363,C62,C461),
 C205(C198,C349,C147,C069,C0DA,N409,C210,C051,C55), C207(C275,C296,C111,C170,
 C6FA,N033,C043,C252,C81), C228(C088,C184,C175,C10,C8GA,N002,C061,C148,C318),
 C235(C423,C366,C126,C091,C150,N259,C237,C450,C38), C238(C428,C407,C343,C102,
 C182,N7EA,C393,C173,C153), C240(C1CA,C406,C462,C9CA,C174,N119,C161,C440,C443),
 C243(C159,C248,C325,C263,C239,N133,C272,C364,C278), C244(C7CA,C421,C47,C25,
 C4FA,N236,C35,C17,C36), C269(C326,C43,C9,C6BA,C294,N221,C115,C476,C30),
 C276(C416,C7EA,C273,C291,C437,N390,C486,C327,C6AA), C310(C0FA,C141,C453,C6GA,
 C7AA,N268,C475,C99,C5GA), C395(C65,C468,C405,C195,C295,N085,C230,C9BA,C300),
 N477(C445,C4DA,C254,C297,C19,C485,C0AA,C61,C58), C454(C3BA,C88,C3DA,C37,C473,
 N274,C345,C2GA,C31), C266(C168,C89,C7GA,C0HA,C4,N6EA,C14,C8DA,C1HA), N2(C080,
 C7DA,C120,C191,C16,C344,C382,C245,C51), N7FA(C176,C469,C380,C211,C4BA,C138,C72,
 C346,C419), N311(C15,C22,C24,C8EA,C9FA,C4HA,C410,C82,C118)
5.f Idealised Me refined as rotating group:
 C387(H38A,H38B,H38C), C422(H42A,H42B,H42C), C458(H45A,H45B,H45C), C464(H46A,
 H46B,H46C), C69(H69A,H69B,H69C), C1AA(H1AA,H1AB,H1AC), C6CA(H6CA,H6CB,H6CC),
 C92(H92A,H92B,H92C), C56(H56A,H56B,H56C), C87(H87A,H87B,H87C), C5DA(H5DA,H5DB,
 H5DC), C5HA(H5HA,H5HB,H5HC), C60(H60A,H60B,H60C), C34(H34C,H34D,H34E),
 C76(H76A,H76B,H76C), C572(H57A,H57B,H57C), C1(H1A,H1B,H1C)
;
_atom_sites_solution_hydrogens   geom
_atom_sites_solution_primary     ?
_atom_sites_solution_secondary   ?
loop_
_atom_site_label
_atom_site_type_symbol
_atom_site_fract_x
_atom_site_fract_y
_atom_site_fract_z
_atom_site_U_iso_or_equiv
_atom_site_adp_type
_atom_site_occupancy
_atom_site_site_symmetry_order
_atom_site_calc_flag
_atom_site_refinement_flags_posn
_atom_site_refinement_flags_adp
_atom_site_refinement_flags_occupancy
_atom_site_disorder_assembly
_atom_site_disorder_group
C005 C 0.4296(14) 0.3666(14) 0.6766(7) 0.1217(14) Uani 1 1 d D . . . .
N009 N 0.4882(12) 0.3135(14) 0.2951(7) 0.133(3) Uani 1 1 d D . . . .
H009 H 0.478823 0.282182 0.273495 0.159 Uiso 1 1 calc R U . . .
N010 N 0.5440(13) 0.4619(13) 0.8250(7) 0.1241(14) Uani 1 1 d . . . . .
H010 H 0.555795 0.493214 0.815849 0.149 Uiso 1 1 calc R U . . .
O013 O 0.5019(13) 0.4286(13) 0.8761(8) 0.165(3) Uani 1 1 d D . . . .
N015 N 0.4270(7) 0.1995(9) 0.2965(4) 0.133(3) Uani 1 1 d G . . . .
C089 C 0.3966(9) 0.1411(8) 0.2965(4) 0.114(2) Uani 1 1 d DG . . . .
C305 C 0.3652(8) 0.1282(8) 0.3301(5) 0.114(2) Uani 1 1 d G . . . .
H305 H 0.344367 0.088208 0.330174 0.137 Uiso 1 1 calc R U . . .
C271 C 0.3642(8) 0.1737(9) 0.3636(4) 0.114(2) Uani 1 1 d G . . . .
H271 H 0.342666 0.164818 0.386525 0.137 Uiso 1 1 calc R U . . .
C096 C 0.3946(9) 0.2321(8) 0.3635(4) 0.114(2) Uani 1 1 d G . . . .
H096 H 0.393892 0.263202 0.386372 0.137 Uiso 1 1 calc R U . . .
C125 C 0.4260(7) 0.2450(8) 0.3299(5) 0.114(2) Uani 1 1 d DG . . . .
O016 O 0.4633(11) 0.3397(12) 0.3656(7) 0.1369(18) Uani 1 1 d D . . . .
O019 O 0.7031(12) 0.3947(10) 0.8384(7) 0.165(3) Uani 1 1 d D . . . .
C020 C 0.5476(9) 0.4118(9) 0.7984(4) 0.148(2) Uani 1 1 d G . . . .
C215 C 0.5285(10) 0.3596(10) 0.8096(5) 0.148(2) Uani 1 1 d G . . . .
H215 H 0.512057 0.358363 0.835320 0.177 Uiso 1 1 calc R U . . .
C302 C 0.5334(10) 0.3092(9) 0.7831(7) 0.148(2) Uani 1 1 d G . . . .
H302 H 0.520384 0.273570 0.790780 0.177 Uiso 1 1 calc R U . . .
C2BA C 0.5575(10) 0.3110(7) 0.7455(6) 0.148(2) Uani 1 1 d G . . . .
H2BA H 0.560857 0.276588 0.727417 0.177 Uiso 1 1 calc R U . . .
C057 C 0.5766(7) 0.3632(7) 0.7343(4) 0.148(2) Uani 1 1 d G . . . .
C001 C 0.5716(6) 0.4135(7) 0.7608(4) 0.148(2) Uani 1 1 d G . . . .
N024 N 0.5907(9) 0.4657(7) 0.7496(5) 0.1241(14) Uani 1 1 d DG . . . .
C286 C 0.6148(10) 0.4675(8) 0.7120(6) 0.148(2) Uani 1 1 d DG . . . .
C279 C 0.6197(10) 0.4171(10) 0.6855(5) 0.148(2) Uani 1 1 d G . . . .
H279 H 0.636143 0.418361 0.659776 0.177 Uiso 1 1 calc R U . . .
C008 C 0.6006(10) 0.3650(9) 0.6967(5) 0.148(2) Uani 1 1 d DG . . . .
O021 O 0.5014(10) 0.6041(9) 0.0576(5) 0.115(2) Uani 1 1 d D . . . .
C022 C 0.4201(10) 0.4732(7) 0.0409(6) 0.1393(13) Uani 1 1 d DG . . . .
C035 C 0.4487(9) 0.4718(9) 0.0045(7) 0.1393(13) Uani 1 1 d G . . . .
H035 H 0.476956 0.507562 -0.000004 0.167 Uiso 1 1 calc R U . . .
C106 C 0.4361(10) 0.4182(11) -0.0254(5) 0.1393(13) Uani 1 1 d G . . . .
H106 H 0.455662 0.417271 -0.050305 0.167 Uiso 1 1 calc R U . . .
C216 C 0.3948(10) 0.3660(9) -0.0188(4) 0.1393(13) Uani 1 1 d G . . . .
H216 H 0.386183 0.329296 -0.039247 0.167 Uiso 1 1 calc R U . . .
C052 C 0.3662(7) 0.3673(7) 0.0176(4) 0.1393(13) Uani 1 1 d G . . . .
C045 C 0.3789(7) 0.4210(7) 0.0475(4) 0.1393(13) Uani 1 1 d G . . . .
N006 N 0.3502(10) 0.4223(9) 0.0840(5) 0.158(3) Uani 1 1 d G . . . .
C044 C 0.3090(10) 0.3701(10) 0.0905(5) 0.1393(13) Uani 1 1 d G . . . .
C160 C 0.2963(10) 0.3165(9) 0.0606(7) 0.1393(13) Uani 1 1 d G . . . .
H160 H 0.268100 0.280735 0.065132 0.167 Uiso 1 1 calc R U . . .
C213 C 0.3249(10) 0.3151(7) 0.0242(6) 0.1393(13) Uani 1 1 d DG . . . .
O025 O 0.6951(10) 0.4330(11) 0.3537(6) 0.1369(18) Uani 1 1 d D . . . .
N026 N 0.2893(11) 0.3475(11) 0.6472(8) 0.111(3) Uani 1 1 d D . . . .
H026 H 0.296727 0.322382 0.626089 0.134 Uiso 1 1 calc R U . . .
N027 N 0.3095(14) 0.4245(11) 0.1566(7) 0.158(3) Uani 1 1 d D . . . .
H027 H 0.324937 0.453568 0.145323 0.190 Uiso 1 1 calc R U . . .
N028 N 0.1903(13) 0.3116(13) 0.5053(7) 0.1241(14) Uani 1 1 d . . . . .
H028 H 0.171132 0.279838 0.513297 0.149 Uiso 1 1 calc R U . . .
O031 O 0.2425(12) 0.3473(10) 0.4461(6) 0.126(2) Uani 1 1 d D . . . .
C034 C 0.2996(14) 0.1953(13) 0.2527(8) 0.134(2) Uani 1 1 d D . . . .
N036 N 0.2687(16) 0.4697(16) 0.0295(9) 0.158(3) Uani 1 1 d D . . . .
H036 H 0.283651 0.504318 0.048333 0.190 Uiso 1 1 calc R U . . .
C037 C 0.3242(7) 0.2997(6) 0.2807(5) 0.114(2) Uani 1 1 d G . . . .
C048 C 0.2973(7) 0.2983(8) 0.3175(5) 0.114(2) Uani 1 1 d G . . . .
H048 H 0.271286 0.261494 0.321539 0.137 Uiso 1 1 calc R U . . .
C070 C 0.3084(8) 0.3506(9) 0.3485(4) 0.114(2) Uani 1 1 d G . . . .
H070 H 0.289970 0.349611 0.373631 0.137 Uiso 1 1 calc R U . . .
C076 C 0.3464(7) 0.4044(8) 0.3426(3) 0.114(2) Uani 1 1 d G . . . .
H076 H 0.354028 0.440180 0.363739 0.137 Uiso 1 1 calc R U . . .
C107 C 0.3734(6) 0.4059(6) 0.3058(3) 0.114(2) Uani 1 1 d G . . . .
C032 C 0.3623(6) 0.3535(6) 0.2748(3) 0.114(2) Uani 1 1 d G . . . .
N003 N 0.3892(7) 0.3550(8) 0.2380(3) 0.133(3) Uani 1 1 d G . . . .
C012 C 0.4273(7) 0.4088(9) 0.2321(4) 0.114(2) Uani 1 1 d DG . . . .
C112 C 0.4384(7) 0.4611(7) 0.2631(5) 0.114(2) Uani 1 1 d G . . . .
H112 H 0.464407 0.497885 0.259055 0.137 Uiso 1 1 calc R U . . .
C113 C 0.4114(7) 0.4597(6) 0.2999(4) 0.114(2) Uani 1 1 d G . . . .
N039 N 0.3239(13) 0.2496(14) 0.2453(7) 0.133(3) Uani 1 1 d D . . . .
H039 H 0.338068 0.254251 0.221797 0.159 Uiso 1 1 calc R U . . .
O047 O 0.2857(10) 0.4289(9) -0.0360(6) 0.115(2) Uani 1 1 d . . . . .
C049 C 0.4511(13) 0.4027(16) 0.1890(7) 0.114(2) Uani 1 1 d D . . . .
O050 O 0.4319(11) 0.3313(9) 0.6434(8) 0.140(4) Uani 1 1 d D . . . .
N053 N 0.1731(9) 0.2022(9) 0.4559(4) 0.1241(14) Uani 1 1 d DG . . . .
C172 C 0.2017(10) 0.2450(7) 0.4361(6) 0.1217(14) Uani 1 1 d DG . . . .
C082 C 0.2212(9) 0.2292(9) 0.3972(6) 0.1217(14) Uani 1 1 d G . . . .
H082 H 0.240795 0.258464 0.383591 0.146 Uiso 1 1 calc R U . . .
C11 C 0.2122(9) 0.1706(10) 0.3781(4) 0.1217(14) Uani 1 1 d G . . . .
H11 H 0.225508 0.159746 0.351553 0.146 Uiso 1 1 calc R U . . .
C258 C 0.1836(10) 0.1277(8) 0.3980(6) 0.1217(14) Uani 1 1 d G . . . .
H258 H 0.177358 0.087656 0.385000 0.146 Uiso 1 1 calc R U . . .
C331 C 0.1640(9) 0.1436(9) 0.4369(6) 0.1217(14) Uani 1 1 d DG . . . .
O054 O 0.4255(12) 0.6019(12) 0.8548(8) 0.165(3) Uani 1 1 d . . . . .
C055 C 0.3406(8) 0.2970(6) 0.5095(5) 0.1217(14) Uani 1 1 d G . . . .
C014 C 0.3699(9) 0.2960(8) 0.4733(5) 0.1217(14) Uani 1 1 d G . . . .
H014 H 0.368473 0.259469 0.455335 0.146 Uiso 1 1 calc R U . . .
C209 C 0.4012(8) 0.3483(10) 0.4633(4) 0.1217(14) Uani 1 1 d G . . . .
H209 H 0.421241 0.347508 0.438592 0.146 Uiso 1 1 calc R U . . .
C123 C 0.4033(8) 0.4016(8) 0.4896(4) 0.1217(14) Uani 1 1 d G . . . .
H123 H 0.424679 0.437385 0.482778 0.146 Uiso 1 1 calc R U . . .
C108 C 0.3740(6) 0.4027(6) 0.5258(4) 0.1217(14) Uani 1 1 d G . . . .
C075 C 0.3426(6) 0.3504(6) 0.5357(4) 0.1217(14) Uani 1 1 d G . . . .
N046 N 0.3133(7) 0.3515(7) 0.5719(4) 0.111(3) Uani 1 1 d G . . . .
C257 C 0.3153(8) 0.4049(8) 0.5982(4) 0.1217(14) Uani 1 1 d DG . . . .
C083 C 0.3467(9) 0.4572(7) 0.5882(5) 0.1217(14) Uani 1 1 d G . . . .
H083 H 0.348087 0.493699 0.606150 0.146 Uiso 1 1 calc R U . . .
C217 C 0.3760(8) 0.4561(6) 0.5520(5) 0.1217(14) Uani 1 1 d DG . . . .
C056 C 0.6720(8) 0.3785(12) 0.3445(6) 0.114(2) Uani 1 1 d D . . . .
N058 N 0.6022(13) 0.5659(12) 0.7220(7) 0.1241(14) Uani 1 1 d D . . . .
H058 H 0.562609 0.547196 0.727157 0.149 Uiso 1 1 calc R U . . .
N065 N 0.4164(16) 0.5247(12) 0.0582(9) 0.158(3) Uani 1 1 d D . . . .
H065 H 0.374844 0.518653 0.059811 0.190 Uiso 1 1 calc R U . . .
O066 O 0.2476(11) 0.3258(10) 0.1400(6) 0.1369(18) Uani 1 1 d D . . . .
O067 O 0.2504(11) 0.1711(12) 0.2706(7) 0.1369(18) Uani 1 1 d D . . . .
O068 O 0.4999(10) 0.4386(9) 0.1849(6) 0.114(3) Uani 1 1 d D . . . .
O071 O 0.3271(10) 0.1721(9) 0.4694(5) 0.126(2) Uani 1 1 d D . . . .
C072 C 0.4866(8) 0.4498(6) 0.6453(5) 0.1241(14) Uani 1 1 d DG . . . .
C204 C 0.5251(9) 0.4271(7) 0.6192(5) 0.1241(14) Uani 1 1 d G . . . .
H204 H 0.523094 0.388024 0.616320 0.149 Uiso 1 1 calc R U . . .
C497 C 0.5667(8) 0.4615(8) 0.5975(5) 0.1241(14) Uani 1 1 d G . . . .
H497 H 0.593022 0.445978 0.579676 0.149 Uiso 1 1 calc R U . . .
C5FA C 0.5697(7) 0.5186(8) 0.6017(4) 0.1241(14) Uani 1 1 d G . . . .
H5FA H 0.598081 0.542133 0.586868 0.149 Uiso 1 1 calc R U . . .
C373 C 0.5312(6) 0.5413(6) 0.6278(3) 0.1241(14) Uani 1 1 d G . . . .
C117 C 0.4896(6) 0.5069(6) 0.6496(3) 0.1241(14) Uani 1 1 d G . . . .
N139 N 0.4511(7) 0.5296(8) 0.6756(4) 0.1241(14) Uani 1 1 d G . . . .
C420 C 0.4541(8) 0.5867(8) 0.6799(4) 0.1241(14) Uani 1 1 d DG . . . .
C499 C 0.4956(9) 0.6211(7) 0.6581(5) 0.1241(14) Uani 1 1 d G . . . .
H499 H 0.497674 0.660144 0.661019 0.149 Uiso 1 1 calc R U . . .
C355 C 0.5342(8) 0.5984(6) 0.6321(5) 0.1241(14) Uani 1 1 d DG . . . .
C078 C 0.2135(9) 0.5887(7) -0.0585(5) 0.1393(13) Uani 1 1 d DG . . . .
C197 C 0.2479(9) 0.6097(7) -0.0888(6) 0.1393(13) Uani 1 1 d DG . . . .
H197 H 0.267666 0.651064 -0.084999 0.167 Uiso 1 1 calc R U . . .
C090 C 0.2535(9) 0.5702(9) -0.1247(5) 0.1393(13) Uani 1 1 d G . . . .
H090 H 0.277022 0.584608 -0.145455 0.167 Uiso 1 1 calc R U . . .
C293 C 0.2246(9) 0.5097(8) -0.1304(4) 0.1393(13) Uani 1 1 d G . . . .
H293 H 0.228404 0.482768 -0.154898 0.167 Uiso 1 1 calc R U . . .
C116 C 0.1902(7) 0.4887(7) -0.1001(3) 0.1393(13) Uani 1 1 d G . . . .
C077 C 0.1846(7) 0.5282(7) -0.0641(4) 0.1393(13) Uani 1 1 d DG . . . .
N041 N 0.1502(9) 0.5072(8) -0.0338(4) 0.158(3) Uani 1 1 d G . . . .
C2 C 0.1213(9) 0.4467(8) -0.0394(5) 0.1393(13) Uani 1 1 d DG . . . .
C424 C 0.1268(10) 0.4072(7) -0.0754(5) 0.1393(13) Uani 1 1 d G . . . .
H424 H 0.107110 0.365873 -0.079191 0.167 Uiso 1 1 calc R U . . .
C2EA C 0.1613(9) 0.4282(7) -0.1057(5) 0.1393(13) Uani 1 1 d DG . . . .
N081 N 0.0224(7) 0.2453(7) 0.4204(4) 0.1241(14) Uani 1 1 d DG . . . .
C340 C 0.0637(8) 0.3044(7) 0.4307(5) 0.134(2) Uani 1 1 d DG . . . .
C171 C 0.1069(8) 0.3246(7) 0.4036(6) 0.134(2) Uani 1 1 d G . . . .
H171 H 0.135094 0.364945 0.410691 0.161 Uiso 1 1 calc R U . . .
C483 C 0.1088(7) 0.2857(7) 0.3663(5) 0.134(2) Uani 1 1 d G . . . .
C292 C 0.0675(6) 0.2266(7) 0.3560(4) 0.134(2) Uani 1 1 d G . . . .
C163 C 0.0243(6) 0.2064(6) 0.3830(3) 0.134(2) Uani 1 1 d G . . . .
C347 C -0.0170(7) 0.1473(6) 0.3727(5) 0.134(2) Uani 1 1 d DG . . . .
C064 C -0.0151(8) 0.1084(7) 0.3354(5) 0.134(2) Uani 1 1 d G . . . .
H064 H -0.043309 0.067992 0.328341 0.161 Uiso 1 1 calc R U . . .
C206 C 0.0281(9) 0.1286(8) 0.3083(4) 0.134(2) Uani 1 1 d G . . . .
H206 H 0.029379 0.101987 0.282828 0.161 Uiso 1 1 calc R U . . .
C429 C 0.0694(8) 0.1877(8) 0.3187(4) 0.134(2) Uani 1 1 d G . . . .
H429 H 0.098884 0.201467 0.300177 0.161 Uiso 1 1 calc R U . . .
O084 O 0.5436(12) 0.2400(12) 0.1222(7) 0.1369(18) Uani 1 1 d D . . . .
C086 C 0.2263(14) 0.3088(10) 0.4643(8) 0.1217(14) Uani 1 1 d D . . . .
N087 N 0.3058(11) 0.2493(10) 0.5134(7) 0.111(3) Uani 1 1 d D . . . .
H087 H 0.278298 0.254202 0.531301 0.134 Uiso 1 1 calc R U . . .
N094 N 0.2713(12) 0.5580(11) 0.1567(9) 0.158(3) Uani 1 1 d D . . . .
H094 H 0.277284 0.539211 0.132022 0.190 Uiso 1 1 calc R U . . .
C095 C 0.5260(16) 0.4689(13) 0.8608(11) 0.148(2) Uani 1 1 d D . . . .
O098 O 0.3486(12) 0.2765(9) 0.7889(7) 0.140(4) Uani 1 1 d D . . . .
N099 N 0.5660(10) 0.1781(9) 0.3522(7) 0.111(3) Uani 1 1 d D . . . .
H099 H 0.593295 0.201167 0.339570 0.134 Uiso 1 1 calc R U . . .
C101 C 0.4719(15) 0.5764(12) 0.8245(9) 0.1241(14) Uani 1 1 d D . . . .
C103 C 0.1025(9) 0.2389(11) 0.6157(7) 0.1217(14) Uani 1 1 d D . . . .
N105 N 0.7247(12) 0.4884(11) 0.8334(6) 0.1241(14) Uani 1 1 d D . . . .
H105 H 0.730473 0.523720 0.849780 0.149 Uiso 1 1 calc R U . . .
C110 C 0.3073(8) 0.4403(7) 0.2025(5) 0.1393(13) Uani 1 1 d DG . . . .
C192 C 0.2544(8) 0.4124(8) 0.2212(6) 0.1393(13) Uani 1 1 d G . . . .
H192 H 0.226778 0.372456 0.208126 0.167 Uiso 1 1 calc R U . . .
C060 C 0.2419(7) 0.4428(9) 0.2588(6) 0.1393(13) Uani 1 1 d DG . . . .
H060 H 0.205713 0.423767 0.271569 0.167 Uiso 1 1 calc R U . . .
C277 C 0.2823(8) 0.5012(9) 0.2779(4) 0.1393(13) Uani 1 1 d DG . . . .
H277 H 0.273717 0.522042 0.303667 0.167 Uiso 1 1 calc R U . . .
C241 C 0.3352(7) 0.5291(7) 0.2593(4) 0.1393(13) Uani 1 1 d DG . . . .
C144 C 0.3477(6) 0.4986(7) 0.2216(3) 0.1393(13) Uani 1 1 d G . . . .
N121 N 0.4006(7) 0.5265(8) 0.2030(4) 0.158(3) Uani 1 1 d DG . . . .
C353 C 0.4410(7) 0.5849(8) 0.2220(5) 0.1393(13) Uani 1 1 d DG . . . .
C386 C 0.4285(8) 0.6154(7) 0.2597(5) 0.1393(13) Uani 1 1 d G . . . .
H386 H 0.456091 0.655280 0.272765 0.167 Uiso 1 1 calc R U . . .
C265 C 0.3756(8) 0.5875(7) 0.2784(4) 0.1393(13) Uani 1 1 d DG . . . .
C122 C 0.5278(7) 0.3722(8) 0.2920(4) 0.134(2) Uani 1 1 d G . . . .
C018 C 0.5543(9) 0.4277(9) 0.3208(4) 0.134(2) Uani 1 1 d G . . . .
H018 H 0.539059 0.434477 0.347088 0.161 Uiso 1 1 calc R U . . .
C348 C 0.6031(9) 0.4733(8) 0.3110(5) 0.134(2) Uani 1 1 d G . . . .
H348 H 0.621176 0.511287 0.330593 0.161 Uiso 1 1 calc R U . . .
C194 C 0.6254(8) 0.4634(7) 0.2724(6) 0.134(2) Uani 1 1 d G . . . .
H194 H 0.658706 0.494587 0.265725 0.161 Uiso 1 1 calc R U . . .
C40 C 0.5989(6) 0.4079(7) 0.2437(4) 0.134(2) Uani 1 1 d G . . . .
C28 C 0.5501(6) 0.3622(7) 0.2535(4) 0.134(2) Uani 1 1 d G . . . .
N004 N 0.5236(7) 0.3067(7) 0.2248(5) 0.133(3) Uani 1 1 d G . . . .
C308 C 0.5459(8) 0.2968(8) 0.1862(4) 0.134(2) Uani 1 1 d DG . . . .
C169 C 0.5947(9) 0.3424(9) 0.1764(4) 0.134(2) Uani 1 1 d G . . . .
H169 H 0.609921 0.335607 0.150083 0.161 Uiso 1 1 calc R U . . .
C127 C 0.6212(8) 0.3979(8) 0.2052(5) 0.134(2) Uani 1 1 d DG . . . .
O124 O 0.3129(11) 0.2682(11) -0.0072(6) 0.1369(18) Uani 1 1 d D . . . .
C128 C 0.3850(8) 0.4722(6) 0.8118(5) 0.1217(14) Uani 1 1 d DG . . . .
C040 C 0.3597(8) 0.4710(8) 0.8492(4) 0.1217(14) Uani 1 1 d G . . . .
H040 H 0.359125 0.506337 0.867735 0.146 Uiso 1 1 calc R U . . .
C038 C 0.3350(8) 0.4181(9) 0.8593(4) 0.1217(14) Uani 1 1 d G . . . .
H038 H 0.317693 0.417317 0.884831 0.146 Uiso 1 1 calc R U . . .
C249 C 0.3358(8) 0.3664(8) 0.8322(4) 0.1217(14) Uani 1 1 d G . . . .
H249 H 0.318997 0.330291 0.839100 0.146 Uiso 1 1 calc R U . . .
C5CA C 0.3612(6) 0.3676(6) 0.7948(4) 0.1217(14) Uani 1 1 d G . . . .
C011 C 0.3858(6) 0.4205(6) 0.7847(4) 0.1217(14) Uani 1 1 d G . . . .
N98 N 0.4112(8) 0.4217(8) 0.7474(4) 0.1241(14) Uani 1 1 d G . . . .
C023 C 0.4120(8) 0.3700(9) 0.7202(4) 0.1217(14) Uani 1 1 d DG . . . .
C309 C 0.3874(9) 0.3171(8) 0.7303(5) 0.1217(14) Uani 1 1 d G . . . .
H309 H 0.387894 0.281775 0.711783 0.146 Uiso 1 1 calc R U . . .
C029 C 0.3620(8) 0.3159(6) 0.7677(5) 0.1217(14) Uani 1 1 d DG . . . .
N129 N 0.4528(12) 0.4280(11) 0.6794(6) 0.1241(14) Uani 1 1 d D . . . .
H129 H 0.447412 0.453251 0.701297 0.149 Uiso 1 1 calc R U . . .
N132 N 0.5089(12) 0.5814(12) 0.1692(8) 0.158(3) Uani 1 1 d D . . . .
H132 H 0.475915 0.553323 0.151890 0.190 Uiso 1 1 calc R U . . .
N134 N 0.5745(10) 0.5772(10) 0.8702(5) 0.1241(14) Uani 1 1 d DG . . . .
C332 C 0.5886(10) 0.6353(9) 0.8937(7) 0.148(2) Uani 1 1 d DG . . . .
C155 C 0.5698(12) 0.6469(9) 0.9332(7) 0.148(2) Uani 1 1 d G . . . .
H155 H 0.579411 0.686555 0.949327 0.177 Uiso 1 1 calc R U . . .
C283 C 0.5369(12) 0.6005(12) 0.9491(6) 0.148(2) Uani 1 1 d G . . . .
H283 H 0.524070 0.608477 0.976139 0.177 Uiso 1 1 calc R U . . .
C233 C 0.5228(11) 0.5425(11) 0.9256(7) 0.148(2) Uani 1 1 d G . . . .
H233 H 0.500365 0.510803 0.936463 0.177 Uiso 1 1 calc R U . . .
C073 C 0.5416(10) 0.5309(8) 0.8861(7) 0.148(2) Uani 1 1 d DG . . . .
O135 O 0.4254(10) 0.5107(9) 0.3367(6) 0.114(3) Uani 1 1 d D . . . .
O140 O 0.0844(11) 0.3199(10) 0.1345(6) 0.1369(18) Uani 1 1 d D . . . .
C142 C 0.0501(17) 0.3452(10) 0.4694(7) 0.148(2) Uani 1 1 d D . . . .
C145 C 0.2327(12) 0.5307(12) 0.1834(8) 0.1393(13) Uani 1 1 d D . . . .
O146 O 0.6210(11) 0.3190(10) 0.6729(7) 0.140(4) Uani 1 1 d D . . . .
C149 C 0.2660(7) 0.3256(6) 0.6792(5) 0.1217(14) Uani 1 1 d G . . . .
C362 C 0.2352(8) 0.3537(7) 0.7083(5) 0.1217(14) Uani 1 1 d G . . . .
H362 H 0.237643 0.392428 0.709595 0.146 Uiso 1 1 calc R U . . .
C151 C 0.2008(8) 0.3252(8) 0.7357(5) 0.1217(14) Uani 1 1 d G . . . .
H151 H 0.179728 0.344413 0.755581 0.146 Uiso 1 1 calc R U . . .
C212 C 0.1972(7) 0.2686(8) 0.7338(4) 0.1217(14) Uani 1 1 d G . . . .
H212 H 0.173642 0.249071 0.752493 0.146 Uiso 1 1 calc R U . . .
C229 C 0.2279(5) 0.2404(6) 0.7047(3) 0.1217(14) Uani 1 1 d G . . . .
C092 C 0.2623(5) 0.2690(6) 0.6774(3) 0.1217(14) Uani 1 1 d G . . . .
N143 N 0.2931(6) 0.2409(7) 0.6482(4) 0.111(3) Uani 1 1 d G . . . .
C231 C 0.2895(7) 0.1842(7) 0.6464(4) 0.1217(14) Uani 1 1 d DG . . . .
C320 C 0.2551(8) 0.1557(6) 0.6737(5) 0.1217(14) Uani 1 1 d G . . . .
H320 H 0.252642 0.116994 0.672427 0.146 Uiso 1 1 calc R U . . .
C307 C 0.2243(7) 0.1838(6) 0.7028(4) 0.1217(14) Uani 1 1 d DG . . . .
C152 C 0.2878(16) 0.3642(13) 0.1295(10) 0.1393(13) Uani 1 1 d D . . . .
C156 C 0.6997(12) 0.4413(15) 0.8504(6) 0.148(2) Uani 1 1 d D . . . .
C157 C 0.6907(7) 0.3364(6) 0.2716(3) 0.114(2) Uani 1 1 d DG . . . .
C4EA C 0.7401(7) 0.3873(6) 0.2687(4) 0.114(2) Uani 1 1 d G . . . .
H4EA H 0.754313 0.422032 0.291503 0.137 Uiso 1 1 calc R U . . .
C411 C 0.7688(6) 0.3873(6) 0.2323(5) 0.114(2) Uani 1 1 d G . . . .
H411 H 0.802584 0.422149 0.230296 0.137 Uiso 1 1 calc R U . . .
C218 C 0.7481(6) 0.3365(6) 0.1989(4) 0.114(2) Uani 1 1 d G . . . .
H218 H 0.767652 0.336550 0.174026 0.137 Uiso 1 1 calc R U . . .
C136 C 0.6986(5) 0.2856(6) 0.2018(3) 0.114(2) Uani 1 1 d G . . . .
C224 C 0.6700(5) 0.2855(6) 0.2382(3) 0.114(2) Uani 1 1 d DG . . . .
N185 N 0.6205(6) 0.2346(6) 0.2411(4) 0.133(3) Uani 1 1 d DG . . . .
C363 C 0.5998(6) 0.1838(6) 0.2077(4) 0.114(2) Uani 1 1 d DG . . . .
C62 C 0.6285(7) 0.1838(6) 0.1713(4) 0.114(2) Uani 1 1 d DG . . . .
H62 H 0.614269 0.149069 0.148473 0.137 Uiso 1 1 calc R U . . .
C461 C 0.6779(7) 0.2347(6) 0.1684(3) 0.114(2) Uani 1 1 d DG . . . .
O164 O 0.4125(11) 0.5106(9) 0.5430(6) 0.126(2) Uani 1 1 d D . . . .
N179 N 0.7512(11) 0.6291(10) 0.9423(7) 0.1241(14) Uani 1 1 d D . . . .
H179 H 0.774712 0.609475 0.929845 0.149 Uiso 1 1 calc R U . . .
N180 N 0.4562(11) 0.2038(11) 0.1590(6) 0.133(3) Uani 1 1 d D . . . .
H180 H 0.445079 0.217012 0.183557 0.159 Uiso 1 1 calc R U . . .
O187 O 0.0773(10) 0.2201(10) 0.6451(6) 0.126(2) Uani 1 1 d D . . . .
O188 O 0.6703(11) 0.4369(11) 0.1939(6) 0.1369(18) Uani 1 1 d D . . . .
C189 C 0.2900(10) 0.4656(12) -0.0082(9) 0.1393(13) Uani 1 1 d D . . . .
N193 N 0.4241(12) 0.5235(10) 0.7977(7) 0.1241(14) Uani 1 1 d D . . . .
H193 H 0.417462 0.521213 0.771414 0.149 Uiso 1 1 calc R U . . .
O196 O 0.5834(12) 0.4093(11) 0.9753(7) 0.165(3) Uani 1 1 d D . . . .
O199 O 0.0560(11) 0.3821(10) -0.0024(6) 0.1369(18) Uani 1 1 d D . . . .
N201 N 0.1661(13) 0.6143(11) -0.0404(8) 0.158(3) Uani 1 1 d D . . . .
H201 H 0.124025 0.593426 -0.046719 0.190 Uiso 1 1 calc R U . . .
C205 C 0.6951(7) 0.6021(6) 0.9632(5) 0.1217(14) Uani 1 1 d DG . . . .
C198 C 0.6798(8) 0.6256(6) 1.0021(5) 0.1217(14) Uani 1 1 d G . . . .
H198 H 0.694049 0.667230 1.013658 0.146 Uiso 1 1 calc R U . . .
C349 C 0.6436(8) 0.5882(8) 1.0240(4) 0.1217(14) Uani 1 1 d G . . . .
H349 H 0.633183 0.604251 1.050557 0.146 Uiso 1 1 calc R U . . .
C147 C 0.6228(8) 0.5273(7) 1.0070(4) 0.1217(14) Uani 1 1 d G . . . .
H147 H 0.598066 0.501729 1.022024 0.146 Uiso 1 1 calc R U . . .
C069 C 0.6381(5) 0.5038(6) 0.9682(3) 0.1217(14) Uani 1 1 d G . . . .
C0DA C 0.6742(5) 0.5412(6) 0.9463(3) 0.1217(14) Uani 1 1 d G . . . .
N409 N 0.6895(7) 0.5177(7) 0.9074(4) 0.1241(14) Uani 1 1 d G . . . .
C210 C 0.6687(8) 0.4568(7) 0.8904(4) 0.1217(14) Uani 1 1 d DG . . . .
C051 C 0.6325(8) 0.4194(6) 0.9124(5) 0.1217(14) Uani 1 1 d DG . . . .
H051 H 0.618249 0.377798 0.900769 0.146 Uiso 1 1 calc R U . . .
C55 C 0.6172(8) 0.4429(6) 0.9512(4) 0.1217(14) Uani 1 1 d DG . . . .
C207 C 0.2208(9) 0.4183(9) 0.0408(5) 0.1393(13) Uani 1 1 d G . . . .
C275 C 0.1973(10) 0.3656(10) 0.0089(4) 0.1393(13) Uani 1 1 d G . . . .
H275 H 0.212397 0.364028 -0.017432 0.167 Uiso 1 1 calc R U . . .
C296 C 0.1518(10) 0.3153(9) 0.0156(5) 0.1393(13) Uani 1 1 d G . . . .
H296 H 0.135725 0.279297 -0.006203 0.167 Uiso 1 1 calc R U . . .
C111 C 0.1298(9) 0.3176(7) 0.0541(5) 0.1393(13) Uani 1 1 d G . . . .
H111 H 0.098623 0.283223 0.058683 0.167 Uiso 1 1 calc R U . . .
C170 C 0.1533(7) 0.3703(7) 0.0860(4) 0.1393(13) Uani 1 1 d G . . . .
C6FA C 0.1988(6) 0.4206(7) 0.0793(4) 0.1393(13) Uani 1 1 d G . . . .
N033 N 0.2223(8) 0.4733(7) 0.1112(5) 0.158(3) Uani 1 1 d G . . . .
C043 C 0.2003(9) 0.4756(8) 0.1497(5) 0.1393(13) Uani 1 1 d DG . . . .
C252 C 0.1547(10) 0.4253(9) 0.1564(4) 0.1393(13) Uani 1 1 d DG . . . .
H252 H 0.139663 0.426882 0.182758 0.167 Uiso 1 1 calc R U . . .
C81 C 0.1312(9) 0.3726(8) 0.1245(5) 0.1393(13) Uani 1 1 d DG . . . .
C208 C 0.6321(18) 0.5260(13) 0.7047(10) 0.148(2) Uani 1 1 d D . . . .
C214 C 0.2337(13) 0.1632(14) 0.1149(9) 0.1393(13) Uani 1 1 d D . . . .
N220 N 0.3741(11) 0.5744(10) 0.7191(7) 0.1241(14) Uani 1 1 d D . . . .
H220 H 0.380005 0.540937 0.715887 0.149 Uiso 1 1 calc R U . . .
C227 C 0.4544(13) 0.5900(13) 0.0765(7) 0.1393(13) Uani 1 1 d D . . . .
C228 C 0.1908(7) 0.3659(8) 0.5274(3) 0.1217(14) Uani 1 1 d G . . . .
C088 C 0.2102(8) 0.4201(9) 0.5190(4) 0.1217(14) Uani 1 1 d G . . . .
H088 H 0.227385 0.424067 0.493894 0.146 Uiso 1 1 calc R U . . .
C184 C 0.2045(8) 0.4686(7) 0.5475(5) 0.1217(14) Uani 1 1 d G . . . .
H184 H 0.217822 0.505654 0.541855 0.146 Uiso 1 1 calc R U . . .
C175 C 0.1794(8) 0.4628(6) 0.5843(5) 0.1217(14) Uani 1 1 d G . . . .
H175 H 0.175531 0.495938 0.603816 0.146 Uiso 1 1 calc R U . . .
C10 C 0.1600(5) 0.4086(6) 0.5927(3) 0.1217(14) Uani 1 1 d DG . . . .
C8GA C 0.1657(5) 0.3601(6) 0.5642(3) 0.1217(14) Uani 1 1 d G . . . .
N002 N 0.1462(8) 0.3059(6) 0.5725(4) 0.1241(14) Uani 1 1 d G . . . .
C061 C 0.1211(8) 0.3001(7) 0.6093(5) 0.1217(14) Uani 1 1 d DG . . . .
C148 C 0.1154(8) 0.3486(8) 0.6378(4) 0.1217(14) Uani 1 1 d G . . . .
H148 H 0.098241 0.344626 0.662940 0.146 Uiso 1 1 calc R U . . .
C318 C 0.1349(7) 0.4028(7) 0.6295(3) 0.1217(14) Uani 1 1 d DG . . . .
C235 C 0.5429(7) 0.2044(6) 0.3870(4) 0.114(2) Uani 1 1 d DG . . . .
C423 C 0.5056(8) 0.1783(6) 0.4145(5) 0.114(2) Uani 1 1 d G . . . .
H423 H 0.488993 0.136508 0.408881 0.137 Uiso 1 1 calc R U . . .
C366 C 0.4927(7) 0.2132(7) 0.4500(4) 0.114(2) Uani 1 1 d G . . . .
H366 H 0.467193 0.195332 0.468731 0.137 Uiso 1 1 calc R U . . .
C126 C 0.5170(7) 0.2743(7) 0.4582(3) 0.114(2) Uani 1 1 d G . . . .
H126 H 0.508151 0.298200 0.482452 0.137 Uiso 1 1 calc R U . . .
C091 C 0.5543(5) 0.3005(6) 0.4308(3) 0.114(2) Uani 1 1 d G . . . .
C150 C 0.5672(5) 0.2655(6) 0.3952(3) 0.114(2) Uani 1 1 d G . . . .
N259 N 0.6045(7) 0.2917(7) 0.3678(3) 0.133(3) Uani 1 1 d G . . . .
C237 C 0.6288(7) 0.3528(7) 0.3759(4) 0.114(2) Uani 1 1 d DG . . . .
C450 C 0.6159(8) 0.3878(7) 0.4115(5) 0.114(2) Uani 1 1 d G . . . .
H450 H 0.632520 0.429514 0.417068 0.137 Uiso 1 1 calc R U . . .
C38 C 0.5786(7) 0.3616(6) 0.4389(4) 0.114(2) Uani 1 1 d DG . . . .
C238 C 0.8165(9) 0.5047(8) 0.9629(4) 0.148(2) Uani 1 1 d G . . . .
C428 C 0.7900(10) 0.4652(10) 0.9856(4) 0.148(2) Uani 1 1 d G . . . .
H428 H 0.781795 0.479236 1.013219 0.177 Uiso 1 1 calc R U . . .
C407 C 0.7754(10) 0.4052(10) 0.9679(6) 0.148(2) Uani 1 1 d G . . . .
H407 H 0.757258 0.378152 0.983457 0.177 Uiso 1 1 calc R U . . .
C343 C 0.7874(9) 0.3846(7) 0.9275(6) 0.148(2) Uani 1 1 d G . . . .
H343 H 0.777392 0.343578 0.915449 0.177 Uiso 1 1 calc R U . . .
C102 C 0.8139(7) 0.4241(6) 0.9048(4) 0.148(2) Uani 1 1 d G . . . .
C182 C 0.8285(6) 0.4842(6) 0.9225(4) 0.148(2) Uani 1 1 d DG . . . .
N7EA N 0.8550(8) 0.5237(6) 0.8998(5) 0.1241(14) Uani 1 1 d DG . . . .
C393 C 0.8670(8) 0.5031(8) 0.8594(5) 0.148(2) Uani 1 1 d DG . . . .
C173 C 0.8524(10) 0.4431(8) 0.8417(4) 0.148(2) Uani 1 1 d DG . . . .
H173 H 0.860562 0.429065 0.814085 0.177 Uiso 1 1 calc R U . . .
C153 C 0.8259(10) 0.4036(7) 0.8644(5) 0.148(2) Uani 1 1 d G . . . .
C240 C 0.4143(6) 0.1461(8) 0.1381(5) 0.134(2) Uani 1 1 d DG . . . .
C1CA C 0.4213(8) 0.1086(9) 0.1015(5) 0.134(2) Uani 1 1 d G . . . .
H1CA H 0.459352 0.120799 0.088322 0.161 Uiso 1 1 calc R U . . .
C406 C 0.3724(9) 0.0534(9) 0.0843(4) 0.134(2) Uani 1 1 d G . . . .
H406 H 0.377182 0.027790 0.059298 0.161 Uiso 1 1 calc R U . . .
C462 C 0.3167(8) 0.0356(7) 0.1036(4) 0.134(2) Uani 1 1 d G . . . .
C9CA C 0.3098(6) 0.0730(6) 0.1401(4) 0.134(2) Uani 1 1 d DG . . . .
C174 C 0.3586(6) 0.1282(6) 0.1574(4) 0.134(2) Uani 1 1 d G . . . .
N119 N 0.3517(7) 0.1657(7) 0.1939(4) 0.133(3) Uani 1 1 d DG . . . .
C161 C 0.2959(8) 0.1479(8) 0.2132(4) 0.134(2) Uani 1 1 d DG . . . .
C440 C 0.2471(7) 0.0926(9) 0.1960(5) 0.134(2) Uani 1 1 d DG . . . .
H440 H 0.209044 0.080450 0.209193 0.161 Uiso 1 1 calc R U . . .
C443 C 0.2541(6) 0.0552(7) 0.1594(5) 0.134(2) Uani 1 1 d G . . . .
C243 C 0.4333(9) 0.3260(8) 0.1226(5) 0.1393(13) Uani 1 1 d G . . . .
C159 C 0.4895(9) 0.3543(8) 0.1068(6) 0.1393(13) Uani 1 1 d G . . . .
C248 C 0.5070(8) 0.3240(9) 0.0710(6) 0.1393(13) Uani 1 1 d G . . . .
H248 H 0.545435 0.343373 0.060155 0.167 Uiso 1 1 calc R U . . .
C325 C 0.4683(7) 0.2655(9) 0.0510(5) 0.1393(13) Uani 1 1 d G . . . .
H325 H 0.480336 0.244758 0.026525 0.167 Uiso 1 1 calc R U . . .
C263 C 0.4121(7) 0.2372(8) 0.0668(4) 0.1393(13) Uani 1 1 d G . . . .
C239 C 0.3946(7) 0.2674(7) 0.1026(4) 0.1393(13) Uani 1 1 d G . . . .
N133 N 0.3384(7) 0.2391(9) 0.1184(4) 0.133(3) Uani 1 1 d G . . . .
C272 C 0.2997(7) 0.1806(9) 0.0984(5) 0.1393(13) Uani 1 1 d DG . . . .
C364 C 0.3173(8) 0.1503(8) 0.0626(6) 0.1393(13) Uani 1 1 d G . . . .
H364 H 0.290825 0.110236 0.048981 0.167 Uiso 1 1 calc R U . . .
C278 C 0.3735(8) 0.1786(8) 0.0468(5) 0.1393(13) Uani 1 1 d DG . . . .
C244 C 0.6189(8) 0.6315(7) 0.7341(5) 0.1241(14) Uani 1 1 d G . . . .
C7CA C 0.6593(8) 0.6702(9) 0.7146(5) 0.1241(14) Uani 1 1 d G . . . .
H7CA H 0.686473 0.657770 0.695852 0.149 Uiso 1 1 calc R U . . .
C421 C 0.6599(8) 0.7272(9) 0.7225(5) 0.1241(14) Uani 1 1 d G . . . .
H421 H 0.687509 0.753751 0.709137 0.149 Uiso 1 1 calc R U . . .
C47 C 0.6201(8) 0.7455(7) 0.7499(5) 0.1241(14) Uani 1 1 d G . . . .
H47 H 0.620522 0.784451 0.755312 0.149 Uiso 1 1 calc R U . . .
C25 C 0.5797(6) 0.7067(6) 0.7695(4) 0.1241(14) Uani 1 1 d G . . . .
C4FA C 0.5791(6) 0.6497(6) 0.7616(3) 0.1241(14) Uani 1 1 d G . . . .
N236 N 0.5387(8) 0.6109(6) 0.7811(5) 0.1241(14) Uani 1 1 d G . . . .
C35 C 0.4989(8) 0.6291(8) 0.8085(5) 0.1241(14) Uani 1 1 d DG . . . .
C17 C 0.4995(8) 0.6862(9) 0.8164(5) 0.1241(14) Uani 1 1 d G . . . .
H17 H 0.472302 0.698623 0.835168 0.149 Uiso 1 1 calc R U . . .
C36 C 0.5399(8) 0.7249(7) 0.7969(5) 0.1241(14) Uani 1 1 d G . . . .
C247 C 0.3175(12) 0.1551(12) 0.6102(8) 0.1217(14) Uani 1 1 d D . . . .
O248 O 0.2890(12) 0.4426(10) 0.6676(6) 0.126(2) Uani 1 1 d D . . . .
O251 O 0.1363(11) 0.4411(9) 0.6674(5) 0.126(2) Uani 1 1 d D . . . .
C253 C 0.5778(9) 0.5894(11) 0.1621(6) 0.122(6) Uani 1 1 d D . . . .
N255 N 0.5262(10) 0.1541(10) 0.2546(6) 0.133(3) Uani 1 1 d D . . . .
H255 H 0.537374 0.190486 0.270870 0.159 Uiso 1 1 calc R U . . .
C256 C 0.2845(16) 0.5186(13) 0.7389(9) 0.1241(14) Uani 1 1 d D . . . .
N262 N 0.2326(13) 0.2119(13) 0.1507(6) 0.133(3) Uani 1 1 d D . . . .
N267 N 0.8351(10) 0.5658(11) 0.9799(6) 0.1241(14) Uani 1 1 d D . . . .
H267 H 0.856192 0.586013 0.963436 0.149 Uiso 1 1 calc R U . . .
C269 C 0.1465(8) 0.1538(7) 0.5984(4) 0.1217(14) Uani 1 1 d DG . . . .
C326 C 0.1081(7) 0.1174(9) 0.6203(4) 0.1217(14) Uani 1 1 d G . . . .
H326 H 0.087871 0.133215 0.642516 0.146 Uiso 1 1 calc R U . . .
C43 C 0.0992(7) 0.0579(8) 0.6095(5) 0.1217(14) Uani 1 1 d G . . . .
H43 H 0.072997 0.033084 0.624464 0.146 Uiso 1 1 calc R U . . .
C9 C 0.1288(7) 0.0348(6) 0.5770(5) 0.1217(14) Uani 1 1 d G . . . .
H9 H 0.122783 -0.005857 0.569649 0.146 Uiso 1 1 calc R U . . .
C6BA C 0.1672(5) 0.0711(6) 0.5551(3) 0.1217(14) Uani 1 1 d G . . . .
C294 C 0.1761(5) 0.1306(6) 0.5659(3) 0.1217(14) Uani 1 1 d G . . . .
N221 N 0.2145(7) 0.1670(6) 0.5440(5) 0.1241(14) Uani 1 1 d G . . . .
C115 C 0.2441(7) 0.1438(8) 0.5115(4) 0.1217(14) Uani 1 1 d G . . . .
C476 C 0.2352(8) 0.0844(9) 0.5007(4) 0.1217(14) Uani 1 1 d G . . . .
H476 H 0.255429 0.068551 0.478486 0.146 Uiso 1 1 calc R U . . .
C30 C 0.1968(8) 0.0480(7) 0.5226(4) 0.1217(14) Uani 1 1 d DG . . . .
C276 C -0.0156(8) 0.5809(7) 0.0414(5) 0.1393(13) Uani 1 1 d DG . . . .
C416 C -0.0589(7) 0.5839(8) 0.0706(6) 0.1393(13) Uani 1 1 d G . . . .
H416 H -0.096723 0.550101 0.069254 0.167 Uiso 1 1 calc R U . . .
C7EA C -0.0469(8) 0.6364(10) 0.1016(5) 0.1393(13) Uani 1 1 d G . . . .
H7EA H -0.076494 0.638395 0.121503 0.167 Uiso 1 1 calc R U . . .
C273 C 0.0084(8) 0.6858(8) 0.1035(4) 0.1393(13) Uani 1 1 d G . . . .
H273 H 0.016656 0.721668 0.124699 0.167 Uiso 1 1 calc R U . . .
C291 C 0.0518(7) 0.6828(6) 0.0743(3) 0.1393(13) Uani 1 1 d G . . . .
C437 C 0.0397(7) 0.6304(6) 0.0433(4) 0.1393(13) Uani 1 1 d G . . . .
N390 N 0.0831(8) 0.6274(7) 0.0142(4) 0.158(3) Uani 1 1 d G . . . .
C486 C 0.1384(8) 0.6769(8) 0.0161(5) 0.1393(13) Uani 1 1 d DG . . . .
C327 C 0.1504(7) 0.7293(7) 0.0471(5) 0.1393(13) Uani 1 1 d DG . . . .
H327 H 0.188228 0.763126 0.048403 0.167 Uiso 1 1 calc R U . . .
C6AA C 0.1071(8) 0.7323(6) 0.0762(4) 0.1393(13) Uani 1 1 d DG . . . .
O280 O 0.5251(10) 0.6696(9) 0.2280(6) 0.115(2) Uani 1 1 d D . . . .
N282 N 0.4685(11) 0.2133(10) 0.6609(6) 0.111(3) Uani 1 1 d D . . . .
H28A H 0.494319 0.209925 0.679477 0.134 Uiso 1 1 calc R U . . .
H28B H 0.439412 0.229032 0.668939 0.134 Uiso 1 1 calc R U . . .
O287 O 0.7421(11) 0.7215(10) 0.9658(7) 0.165(3) Uani 1 1 d D . . . .
O288 O 0.6777(12) 0.5375(11) 0.6829(7) 0.165(3) Uani 1 1 d D . . . .
O290 O 0.2706(9) 0.6559(8) 0.0557(5) 0.115(2) Uani 1 1 d D . . . .
C298 C 0.2958(12) 0.1884(14) 0.4983(7) 0.1217(14) Uani 1 1 d D . . . .
N299 N 0.9024(11) 0.6000(7) 0.8489(6) 0.1241(14) Uani 1 1 d D . . . .
H299 H 0.879498 0.597085 0.869869 0.149 Uiso 1 1 calc R U . . .
C306 C 0.3037(14) 0.4064(13) 0.6430(7) 0.1217(14) Uani 1 1 d D . . . .
C310 C 0.7425(9) 0.4858(7) 0.7910(5) 0.148(2) Uani 1 1 d DG . . . .
C0FA C 0.7574(11) 0.4384(7) 0.7684(7) 0.148(2) Uani 1 1 d G . . . .
H0FA H 0.747348 0.404014 0.777504 0.177 Uiso 1 1 calc R U . . .
C141 C 0.7871(10) 0.4412(8) 0.7327(6) 0.148(2) Uani 1 1 d G . . . .
H141 H 0.797345 0.408840 0.717262 0.177 Uiso 1 1 calc R U . . .
C453 C 0.8019(9) 0.4915(8) 0.7194(5) 0.148(2) Uani 1 1 d G . . . .
H453 H 0.822184 0.493477 0.694955 0.177 Uiso 1 1 calc R U . . .
C6GA C 0.7869(7) 0.5389(7) 0.7419(4) 0.148(2) Uani 1 1 d G . . . .
C7AA C 0.7572(6) 0.5361(6) 0.7777(4) 0.148(2) Uani 1 1 d DG . . . .
N268 N 0.7423(8) 0.5835(7) 0.8003(4) 0.1241(14) Uani 1 1 d DG . . . .
C475 C 0.7571(9) 0.6337(7) 0.7870(5) 0.148(2) Uani 1 1 d DG . . . .
C99 C 0.7868(10) 0.6366(7) 0.7512(6) 0.148(2) Uani 1 1 d G . . . .
H99 H 0.796836 0.670977 0.742175 0.177 Uiso 1 1 calc R U . . .
C5GA C 0.8017(9) 0.5892(8) 0.7287(5) 0.148(2) Uani 1 1 d DG . . . .
C316 C 0.3145(12) 0.5828(12) 0.7356(7) 0.1241(14) Uani 1 1 d D . . . .
C317 C 0.4234(14) 0.6261(12) 0.7085(8) 0.1241(14) Uani 1 1 d D . . . .
C321 C 0.5482(9) 0.1177(12) 0.3363(5) 0.1393(13) Uani 1 1 d D . . . .
N329 N 0.3631(10) 0.2007(10) 0.5947(7) 0.111(3) Uani 1 1 d D . . . .
H329 H 0.353473 0.230112 0.590894 0.134 Uiso 1 1 calc R U . . .
N333 N 0.1434(12) 0.2102(10) 0.5931(7) 0.1241(14) Uani 1 1 d D . . . .
H333 H 0.167200 0.226400 0.575675 0.149 Uiso 1 1 calc R U . . .
C341 C 0.4814(11) 0.5512(10) 0.3361(8) 0.114(2) Uani 1 1 d D . . . .
H34A H 0.483510 0.557944 0.308483 0.137 Uiso 1 1 calc R U . . .
H34B H 0.516902 0.537591 0.341205 0.137 Uiso 1 1 calc R U . . .
C360 C 0.1885(13) 0.6730(11) -0.0124(8) 0.1393(13) Uani 1 1 d D . . . .
C361 C 0.4007(14) 0.5605(14) 0.5686(9) 0.1217(14) Uani 1 1 d D . . . .
O371 O 0.4484(9) 0.6069(9) 0.3981(6) 0.114(3) Uani 1 1 d D . . . .
O375 O 0.4084(11) 0.1523(11) 0.0177(6) 0.1369(18) Uani 1 1 d D . . . .
C387 C 0.3230(16) 0.6194(15) 0.7823(6) 0.1241(14) Uani 1 1 d D . . . .
H38A H 0.281443 0.622630 0.789471 0.186 Uiso 1 1 calc R U . . .
H38B H 0.356253 0.659005 0.786575 0.186 Uiso 1 1 calc R U . . .
H38C H 0.336670 0.599366 0.799858 0.186 Uiso 1 1 calc R U . . .
C395 C 0.2991(7) 0.6191(8) 0.1743(6) 0.1393(13) Uani 1 1 d DG . . . .
C65 C 0.2798(8) 0.6557(11) 0.2056(6) 0.1393(13) Uani 1 1 d G . . . .
H65 H 0.239714 0.640127 0.216101 0.167 Uiso 1 1 calc R U . . .
C468 C 0.3191(10) 0.7152(10) 0.2214(5) 0.1393(13) Uani 1 1 d G . . . .
H468 H 0.305866 0.740224 0.242751 0.167 Uiso 1 1 calc R U . . .
C405 C 0.3777(9) 0.7380(8) 0.2059(5) 0.1393(13) Uani 1 1 d G . . . .
H405 H 0.404525 0.778659 0.216768 0.167 Uiso 1 1 calc R U . . .
C195 C 0.3970(7) 0.7014(7) 0.1747(4) 0.1393(13) Uani 1 1 d G . . . .
C295 C 0.3577(7) 0.6419(7) 0.1589(4) 0.1393(13) Uani 1 1 d G . . . .
N085 N 0.3770(9) 0.6053(7) 0.1276(5) 0.158(3) Uani 1 1 d G . . . .
C230 C 0.4356(10) 0.6281(10) 0.1122(5) 0.1393(13) Uani 1 1 d DG . . . .
C9BA C 0.4749(8) 0.6876(10) 0.1280(6) 0.1393(13) Uani 1 1 d G . . . .
H9BA H 0.514947 0.703195 0.117431 0.167 Uiso 1 1 calc R U . . .
C300 C 0.4556(7) 0.7242(8) 0.1592(6) 0.1393(13) Uani 1 1 d DG . . . .
O400 O 0.2333(10) 0.7190(9) -0.0132(5) 0.115(2) Uani 1 1 d D . . . .
O402 O 0.3173(11) 0.1160(10) 0.7594(8) 0.140(4) Uani 1 1 d D . . . .
N403 N 0.6641(12) 0.3347(11) 0.3093(5) 0.133(3) Uani 1 1 d D . . . .
H403 H 0.638185 0.299327 0.310006 0.159 Uiso 1 1 calc R U . . .
C422 C 0.4693(16) 0.2494(13) 0.5719(9) 0.1241(14) Uani 1 1 d D . . . .
H42A H 0.489425 0.283510 0.596355 0.186 Uiso 1 1 calc R U . . .
H42B H 0.442353 0.258898 0.553621 0.186 Uiso 1 1 calc R U . . .
H42C H 0.503420 0.239662 0.557085 0.186 Uiso 1 1 calc R U . . .
N425 N 0.3224(10) 0.5786(10) 0.0221(6) 0.158(3) Uani 1 1 d DG . . . .
C442 C 0.3556(11) 0.6356(9) 0.0196(6) 0.1393(13) Uani 1 1 d DG . . . .
C369 C 0.3933(11) 0.6444(9) -0.0123(7) 0.1393(13) Uani 1 1 d G . . . .
H369 H 0.416019 0.683293 -0.013996 0.167 Uiso 1 1 calc R U . . .
C270 C 0.3977(11) 0.5962(12) -0.0419(6) 0.1393(13) Uani 1 1 d G . . . .
H270 H 0.423457 0.602257 -0.063771 0.167 Uiso 1 1 calc R U . . .
C074 C 0.3645(12) 0.5393(10) -0.0395(6) 0.1393(13) Uani 1 1 d G . . . .
H074 H 0.367489 0.506388 -0.059700 0.167 Uiso 1 1 calc R U . . .
C0EA C 0.3268(11) 0.5305(9) -0.0075(7) 0.1393(13) Uani 1 1 d DG . . . .
O426 O 0.5085(10) 0.0814(10) 0.3481(6) 0.1369(18) Uani 1 1 d D . . . .
C430 C 0.3405(13) 0.6827(11) 0.0477(9) 0.1393(13) Uani 1 1 d D . . . .
H43A H 0.345757 0.714958 0.035046 0.167 Uiso 1 1 calc R U . . .
H43B H 0.370146 0.699178 0.074040 0.167 Uiso 1 1 calc R U . . .
O436 O 0.5433(12) 0.7803(13) 0.8008(7) 0.165(3) Uani 1 1 d . . . . .
N477 N 0.6496(7) 0.1589(7) 0.3046(4) 0.1393(13) Uani 1 1 d DG . . . .
C445 C 0.5938(7) 0.1101(8) 0.3030(5) 0.1393(13) Uani 1 1 d DG . . . .
C4DA C 0.5782(7) 0.0587(7) 0.2704(5) 0.1393(13) Uani 1 1 d DG . . . .
H4DA H 0.540091 0.025275 0.269358 0.167 Uiso 1 1 calc R U . . .
C254 C 0.6185(8) 0.0561(6) 0.2393(5) 0.1393(13) Uani 1 1 d G . . . .
C297 C 0.6743(7) 0.1050(6) 0.2408(3) 0.1393(13) Uani 1 1 d G . . . .
C19 C 0.6899(6) 0.1564(6) 0.2735(3) 0.1393(13) Uani 1 1 d G . . . .
C485 C 0.7457(7) 0.2052(7) 0.2750(5) 0.1393(13) Uani 1 1 d DG . . . .
C0AA C 0.7860(7) 0.2027(8) 0.2439(6) 0.1393(13) Uani 1 1 d G . . . .
H0AA H 0.824133 0.236098 0.244957 0.167 Uiso 1 1 calc R U . . .
C61 C 0.7704(8) 0.1513(9) 0.2113(5) 0.1393(13) Uani 1 1 d G . . . .
H61 H 0.797924 0.149577 0.190035 0.167 Uiso 1 1 calc R U . . .
C58 C 0.7146(8) 0.1025(8) 0.2098(4) 0.1393(13) Uani 1 1 d G . . . .
H58 H 0.703946 0.067325 0.187455 0.167 Uiso 1 1 calc R U . . .
C454 C 0.9236(8) 0.6602(7) 0.8533(4) 0.148(2) Uani 1 1 d DG . . . .
C3BA C 0.9774(8) 0.6826(9) 0.8335(5) 0.148(2) Uani 1 1 d DG . . . .
H3BA H 0.997524 0.657212 0.818613 0.177 Uiso 1 1 calc R U . . .
C88 C 1.0017(8) 0.7422(10) 0.8354(6) 0.148(2) Uani 1 1 d G . . . .
H88 H 1.038525 0.757455 0.821848 0.177 Uiso 1 1 calc R U . . .
C3DA C 0.9723(8) 0.7793(8) 0.8572(6) 0.148(2) Uani 1 1 d G . . . .
H3DA H 0.988919 0.820009 0.858489 0.177 Uiso 1 1 calc R U . . .
C37 C 0.9184(7) 0.7569(6) 0.8770(4) 0.148(2) Uani 1 1 d G . . . .
C473 C 0.8941(6) 0.6974(6) 0.8751(3) 0.148(2) Uani 1 1 d DG . . . .
N274 N 0.8403(7) 0.6750(7) 0.8949(5) 0.1241(14) Uani 1 1 d G . . . .
C345 C 0.8108(8) 0.7121(9) 0.9167(5) 0.148(2) Uani 1 1 d DG . . . .
C2GA C 0.8352(9) 0.7717(9) 0.9186(5) 0.148(2) Uani 1 1 d G . . . .
H2GA H 0.815015 0.797084 0.933506 0.177 Uiso 1 1 calc R U . . .
C31 C 0.8890(9) 0.7941(7) 0.8988(5) 0.148(2) Uani 1 1 d G . . . .
C458 C 0.6133(11) 0.6382(12) 0.1416(7) 0.122(6) Uani 1 1 d D . . . .
H45A H 0.639688 0.674448 0.163129 0.184 Uiso 1 1 calc R U . . .
H45B H 0.581078 0.645923 0.126113 0.184 Uiso 1 1 calc R U . . .
H45C H 0.641727 0.625085 0.122718 0.184 Uiso 1 1 calc R U . . .
C464 C 0.2616(14) 0.5918(14) 0.7101(8) 0.1241(14) Uani 1 1 d D . . . .
H46A H 0.218175 0.566926 0.714424 0.186 Uiso 1 1 calc R U . . .
H46B H 0.266799 0.580739 0.680631 0.186 Uiso 1 1 calc R U . . .
H46C H 0.266301 0.633373 0.719218 0.186 Uiso 1 1 calc R U . . .
C466 C 0.4984(13) 0.6215(12) 0.2056(8) 0.1393(13) Uani 1 1 d D . . . .
O467 O 0.5844(11) 0.6225(12) 0.6050(7) 0.165(3) Uani 1 1 d D . . . .
O481 O 0.4112(12) 0.6735(10) 0.7186(8) 0.165(3) Uani 1 1 d D . . . .
O490 O 0.0619(9) 0.0996(9) 0.4525(5) 0.126(2) Uani 1 1 d D . . . .
C494 C 0.4257(10) 0.1954(11) 0.5859(6) 0.1241(14) Uani 1 1 d D . . . .
O498 O 0.2023(10) -0.0009(10) 0.1347(6) 0.1369(18) Uani 1 1 d D . . . .
C5 C 0.1256(11) 0.1051(14) 0.4640(8) 0.1217(14) Uani 1 1 d D . . . .
H5A H 0.130057 0.066220 0.456987 0.146 Uiso 1 1 calc R U . . .
H5B H 0.139669 0.125363 0.493873 0.146 Uiso 1 1 calc R U . . .
C266 C 0.0851(8) 0.4811(7) 0.0688(4) 0.1393(13) Uani 1 1 d DG . . . .
C168 C 0.0331(8) 0.4314(7) 0.0711(5) 0.1393(13) Uani 1 1 d DG . . . .
H168 H 0.015664 0.398051 0.047354 0.167 Uiso 1 1 calc R U . . .
C89 C 0.0067(7) 0.4306(7) 0.1081(6) 0.1393(13) Uani 1 1 d G . . . .
H89 H -0.028853 0.396645 0.109698 0.167 Uiso 1 1 calc R U . . .
C7GA C 0.0322(7) 0.4794(7) 0.1428(5) 0.1393(13) Uani 1 1 d G . . . .
H7GA H 0.014156 0.478812 0.168144 0.167 Uiso 1 1 calc R U . . .
C0HA C 0.0842(6) 0.5290(7) 0.1405(4) 0.1393(13) Uani 1 1 d G . . . .
C4 C 0.1107(6) 0.5299(6) 0.1035(4) 0.1393(13) Uani 1 1 d G . . . .
N6EA N 0.1627(6) 0.5795(7) 0.1012(4) 0.1393(13) Uani 1 1 d DG . . . .
C14 C 0.1882(7) 0.6283(6) 0.1359(5) 0.1393(13) Uani 1 1 d DG . . . .
C8DA C 0.1618(9) 0.6275(7) 0.1729(5) 0.1393(13) Uani 1 1 d G . . . .
H8DA H 0.179227 0.660845 0.196646 0.167 Uiso 1 1 calc R U . . .
C1HA C 0.1098(8) 0.5778(8) 0.1752(4) 0.1393(13) Uani 1 1 d G . . . .
C69 C 0.3943(16) 0.6804(12) 0.3348(9) 0.1393(13) Uani 1 1 d D . . . .
H69A H 0.438719 0.692051 0.327175 0.209 Uiso 1 1 calc R U . . .
H69B H 0.396018 0.687894 0.364894 0.209 Uiso 1 1 calc R U . . .
H69C H 0.372009 0.703392 0.325884 0.209 Uiso 1 1 calc R U . . .
O7AA O -0.0014(11) 0.0697(10) 0.5161(5) 0.126(2) Uani 1 1 d D . . . .
N2 N -0.0077(10) 0.5089(8) -0.0597(4) 0.158(3) Uani 1 1 d DG . . . .
C080 C -0.0366(10) 0.4542(9) -0.0526(5) 0.1393(13) Uani 1 1 d DG . . . .
C7DA C -0.0376(10) 0.4033(8) -0.0817(6) 0.1393(13) Uani 1 1 d G . . . .
H7DA H -0.057313 0.365910 -0.076829 0.167 Uiso 1 1 calc R U . . .
C120 C -0.0096(10) 0.4071(7) -0.1179(5) 0.1393(13) Uani 1 1 d G . . . .
C191 C 0.0193(7) 0.4618(8) -0.1251(4) 0.1393(13) Uani 1 1 d G . . . .
C16 C 0.0203(7) 0.5127(7) -0.0960(4) 0.1393(13) Uani 1 1 d G . . . .
C344 C 0.0492(10) 0.5674(7) -0.1031(6) 0.1393(13) Uani 1 1 d G . . . .
C382 C 0.0772(10) 0.5713(9) -0.1393(6) 0.1393(13) Uani 1 1 d G . . . .
H382 H 0.096909 0.608650 -0.144209 0.167 Uiso 1 1 calc R U . . .
C245 C 0.0762(10) 0.5204(11) -0.1685(5) 0.1393(13) Uani 1 1 d G . . . .
H245 H 0.095340 0.523030 -0.193228 0.167 Uiso 1 1 calc R U . . .
C51 C 0.0473(10) 0.4657(9) -0.1613(4) 0.1393(13) Uani 1 1 d G . . . .
H51 H 0.046673 0.430935 -0.181228 0.167 Uiso 1 1 calc R U . . .
C21 C 0.0932(16) 0.4355(12) 0.0005(8) 0.1393(13) Uani 1 1 d D . . . .
O1AA O 0.4801(10) 0.0969(11) 0.2605(7) 0.1369(18) Uani 1 1 d D . . . .
C1AA C 0.4138(17) 0.1371(13) 0.5513(8) 0.1241(14) Uani 1 1 d D . . . .
H1AA H 0.423543 0.145845 0.525001 0.186 Uiso 1 1 calc R U . . .
H1AB H 0.368146 0.110522 0.548590 0.186 Uiso 1 1 calc R U . . .
H1AC H 0.442298 0.117983 0.558567 0.186 Uiso 1 1 calc R U . . .
N94 N 0.0354(8) 0.1393(10) 0.4775(5) 0.1241(14) Uani 1 1 d D . . . .
H94 H 0.039209 0.173335 0.473524 0.149 Uiso 1 1 calc R U . . .
C2AA C 0.4735(11) 0.1939(11) 0.6194(7) 0.1241(14) Uani 1 1 d D . . . .
C1BA C 0.4913(11) 0.6090(12) 0.3691(7) 0.114(2) Uani 1 1 d D . . . .
O4AA O 0.1898(11) 0.1328(9) 0.7153(6) 0.126(2) Uani 1 1 d D . . . .
O61 O 0.5260(11) 0.1715(9) 0.6197(5) 0.123(3) Uani 1 1 d D . . . .
N50 N -0.0650(11) 0.1161(9) 0.3912(7) 0.1241(14) Uani 1 1 d D . . . .
H50 H -0.066464 0.141178 0.414536 0.149 Uiso 1 1 calc R U . . .
C13 C 0.5474(11) 0.1328(10) 0.2143(7) 0.114(2) Uani 1 1 d D . . . .
C3 C 0.0008(12) 0.1177(12) 0.5109(7) 0.1217(14) Uani 1 1 d D . . . .
O166 O 0.5367(10) 0.6506(8) 0.3627(6) 0.114(3) Uani 1 1 d D . . . .
C1DA C 0.8272(13) 0.6033(14) 1.0188(8) 0.148(2) Uani 1 1 d D . . . .
O20 O 0.6158(10) 0.5600(8) 0.2191(6) 0.114(3) Uani 1 1 d D . . . .
C71 C 0.2398(12) 0.6812(9) 0.1231(7) 0.1393(13) Uani 1 1 d D . . . .
O7DA O 0.1711(10) 0.4012(9) -0.1437(5) 0.115(2) Uani 1 1 d D . . . .
C6CA C 0.1985(12) 0.8244(13) 0.1150(10) 0.1393(13) Uani 1 1 d D . . . .
H6CA H 0.199116 0.860389 0.108927 0.209 Uiso 1 1 calc R U . . .
H6CB H 0.223724 0.806518 0.095998 0.209 Uiso 1 1 calc R U . . .
H6CC H 0.217929 0.834262 0.143589 0.209 Uiso 1 1 calc R U . . .
N0EA N 0.6881(12) 0.6443(11) 0.2001(8) 0.158(3) Uani 1 1 d D . . . .
H0EA H 0.721648 0.651634 0.217893 0.190 Uiso 1 1 calc R U . . .
H0EB H 0.691265 0.666709 0.183571 0.190 Uiso 1 1 calc R U . . .
C3EA C 0.5101(13) 0.2444(13) 0.1504(8) 0.134(2) Uani 1 1 d D . . . .
N5EA N 0.1075(15) 0.4885(11) 0.0317(7) 0.158(3) Uani 1 1 d D . . . .
H5EA H 0.128640 0.523398 0.028141 0.190 Uiso 1 1 calc R U . . .
O111 O 0.1345(9) 0.7845(8) 0.1098(5) 0.115(2) Uani 1 1 d D . . . .
O93 O 0.3121(11) 0.1013(9) 0.6083(5) 0.126(2) Uani 1 1 d D . . . .
O38 O 0.1806(11) -0.0129(8) 0.5099(5) 0.123(3) Uani 1 1 d D . . . .
C6DA C 0.6285(10) 0.5961(11) 0.1979(6) 0.122(6) Uani 1 1 d D . . . .
N7FA N -0.0028(7) 0.2156(7) 0.5205(4) 0.1241(14) Uani 1 1 d G . . . .
C176 C -0.0253(8) 0.1635(7) 0.5318(5) 0.1217(14) Uani 1 1 d DG . . . .
C469 C -0.0581(8) 0.1610(7) 0.5664(5) 0.1217(14) Uani 1 1 d G . . . .
H469 H -0.073538 0.125382 0.574098 0.146 Uiso 1 1 calc R U . . .
C380 C -0.0685(7) 0.2106(7) 0.5898(4) 0.1217(14) Uani 1 1 d G . . . .
C211 C -0.0460(5) 0.2627(6) 0.5785(3) 0.1217(14) Uani 1 1 d G . . . .
C4BA C -0.0131(5) 0.2652(6) 0.5439(3) 0.1217(14) Uani 1 1 d G . . . .
C138 C 0.0094(7) 0.3173(7) 0.5326(4) 0.1217(14) Uani 1 1 d DG . . . .
C72 C -0.0009(8) 0.3669(6) 0.5560(5) 0.1217(14) Uani 1 1 d DG . . . .
H72 H 0.014472 0.402475 0.548297 0.146 Uiso 1 1 calc R U . . .
C346 C -0.0338(8) 0.3643(7) 0.5906(5) 0.1217(14) Uani 1 1 d G . . . .
H346 H -0.040854 0.398202 0.606614 0.146 Uiso 1 1 calc R U . . .
C419 C -0.0563(7) 0.3122(7) 0.6019(4) 0.1217(14) Uani 1 1 d G . . . .
H419 H -0.078770 0.310491 0.625574 0.146 Uiso 1 1 calc R U . . .
C8FA C 0.2353(13) -0.0317(14) 0.5005(9) 0.1217(14) Uani 1 1 d D . . . .
H8FA H 0.276904 -0.000691 0.515655 0.146 Uiso 1 1 calc R U . . .
H8FB H 0.238783 -0.041232 0.470459 0.146 Uiso 1 1 calc R U . . .
C18 C 0.7646(13) 0.6886(13) 0.9438(8) 0.148(2) Uani 1 1 d D . . . .
C92 C 0.6967(16) 0.4449(18) 0.1590(9) 0.1393(13) Uani 1 1 d D . . . .
H92A H 0.662068 0.437032 0.137249 0.209 Uiso 1 1 calc R U . . .
H92B H 0.719538 0.417717 0.149810 0.209 Uiso 1 1 calc R U . . .
H92C H 0.727728 0.485723 0.164704 0.209 Uiso 1 1 calc R U . . .
C1GA C 0.6190(15) 0.6879(12) 0.8790(9) 0.148(2) Uani 1 1 d D . . . .
H1GA H 0.585991 0.705611 0.877282 0.177 Uiso 1 1 calc R U . . .
H1GB H 0.654808 0.717146 0.900554 0.177 Uiso 1 1 calc R U . . .
O9DA O 0.2850(11) 0.1712(10) 0.8066(7) 0.140(4) Uani 1 1 d D . . . .
O64 O 0.4919(10) 0.7830(8) 0.1767(6) 0.115(2) Uani 1 1 d D . . . .
C6HA C 0.3571(14) 0.2264(12) 0.7661(9) 0.1217(14) Uani 1 1 d D . . . .
H6HA H 0.404462 0.234316 0.768599 0.146 Uiso 1 1 calc R U . . .
H6HB H 0.342693 0.219730 0.736679 0.146 Uiso 1 1 calc R U . . .
O3FA O 0.7566(11) 0.7269(9) 0.7957(7) 0.165(3) Uani 1 1 d D . . . .
C399 C 0.4657(13) 0.3079(12) 0.3324(8) 0.134(2) Uani 1 1 d D . . . .
C94 C 0.3213(12) 0.1674(13) 0.7775(7) 0.1217(14) Uani 1 1 d D . . . .
C56 C 0.1839(14) 0.0740(13) 0.7093(9) 0.1217(14) Uani 1 1 d D . . . .
H56A H 0.154579 0.048872 0.683853 0.183 Uiso 1 1 calc R U . . .
H56B H 0.166106 0.060821 0.732919 0.183 Uiso 1 1 calc R U . . .
H56C H 0.226957 0.071376 0.706862 0.183 Uiso 1 1 calc R U . . .
C87 C 0.0889(13) 0.4303(17) 0.6926(9) 0.1217(14) Uani 1 1 d D . . . .
H87A H 0.047841 0.401607 0.676031 0.183 Uiso 1 1 calc R U . . .
H87B H 0.083103 0.467163 0.706369 0.183 Uiso 1 1 calc R U . . .
H87C H 0.101401 0.414217 0.713432 0.183 Uiso 1 1 calc R U . . .
O2AA O 0.5257(10) 0.0852(9) 0.1861(6) 0.1369(18) Uani 1 1 d D . . . .
C7BA C 0.4158(13) 0.1009(15) 0.2591(7) 0.114(2) Uani 1 1 d D . . . .
H7BA H 0.383129 0.060264 0.253842 0.137 Uiso 1 1 calc R U . . .
H7BB H 0.410125 0.113971 0.234577 0.137 Uiso 1 1 calc R U . . .
C4GA C 0.7438(12) 0.6836(11) 0.8092(8) 0.148(2) Uani 1 1 d D . . . .
N38 N 0.7056(11) 0.6760(11) 0.8408(6) 0.1241(14) Uani 1 1 d D . . . .
H38 H 0.720728 0.667640 0.861648 0.149 Uiso 1 1 calc R U . . .
C9DA C 0.8956(17) 0.5398(11) 0.8307(8) 0.148(2) Uani 1 1 d D . . . .
O81 O 0.6440(11) 0.6808(12) 0.8418(7) 0.165(3) Uani 1 1 d D . . . .
C5DA C 0.0671(15) 0.3433(14) 0.1704(9) 0.1393(13) Uani 1 1 d D . . . .
H5DA H 0.020929 0.337755 0.166687 0.209 Uiso 1 1 calc R U . . .
H5DB H 0.093700 0.385614 0.180463 0.209 Uiso 1 1 calc R U . . .
H5DC H 0.073841 0.323760 0.190722 0.209 Uiso 1 1 calc R U . . .
O6 O 0.2674(9) 0.7257(8) 0.1536(5) 0.115(2) Uani 1 1 d D . . . .
O3HA O 0.0727(11) 0.4026(9) 0.4843(6) 0.126(2) Uani 1 1 d D . . . .
O28 O 0.2381(11) 0.5572(10) 0.2196(6) 0.1369(18) Uani 1 1 d D . . . .
O227 O 0.9061(12) 0.5237(10) 0.7945(6) 0.165(3) Uani 1 1 d D . . . .
O19 O 0.8232(12) 0.5822(10) 0.6877(6) 0.165(3) Uani 1 1 d D . . . .
O33 O 0.3614(10) 0.6225(9) 0.3161(5) 0.115(2) Uani 1 1 d D . . . .
N14 N 0.2749(13) 0.6517(12) 0.0961(7) 0.158(3) Uani 1 1 d D . . . .
H14 H 0.297148 0.632876 0.104261 0.190 Uiso 1 1 calc R U . . .
C5HA C 0.5702(11) 0.5302(11) 0.1312(7) 0.122(6) Uani 1 1 d D . . . .
H5HA H 0.524197 0.508385 0.119839 0.184 Uiso 1 1 calc R U . . .
H5HB H 0.584985 0.506922 0.145414 0.184 Uiso 1 1 calc R U . . .
H5HC H 0.596454 0.537316 0.108713 0.184 Uiso 1 1 calc R U . . .
O31 O 0.7988(12) 0.5834(12) 1.0447(7) 0.165(3) Uani 1 1 d D . . . .
O3AA O 0.2637(11) -0.0869(9) 0.5372(5) 0.123(3) Uani 1 1 d D . . . .
C0IA C 0.2177(12) -0.0877(12) 0.5157(7) 0.1217(14) Uani 1 1 d D . . . .
O478 O 0.1530(11) -0.1310(9) 0.5041(5) 0.123(3) Uani 1 1 d D . . . .
C7IA C -0.1538(13) 0.0696(15) 0.4266(8) 0.134(2) Uani 1 1 d D . . . .
C91 C 0.8594(17) 0.6666(13) 1.0191(11) 0.148(2) Uani 1 1 d D . . . .
C48 C 0.8214(17) 0.6224(15) 0.6657(9) 0.148(2) Uani 1 1 d D . . . .
H48A H 0.779751 0.628744 0.668374 0.177 Uiso 1 1 calc R U . . .
H48B H 0.822804 0.604901 0.635907 0.177 Uiso 1 1 calc R U . . .
C8 C -0.1143(11) 0.0609(12) 0.3897(8) 0.134(2) Uani 1 1 d D . . . .
O0BA O -0.1317(11) 0.0081(8) 0.3636(5) 0.123(3) Uani 1 1 d D . . . .
N8BA N -0.0298(15) 0.5315(10) 0.0041(8) 0.158(3) Uani 1 1 d D . . . .
H8BA H -0.024820 0.543985 -0.018048 0.190 Uiso 1 1 calc R U . . .
C60 C 0.6807(16) 0.3161(18) 0.6859(11) 0.148(2) Uani 1 1 d D . . . .
H60A H 0.690028 0.286092 0.664587 0.221 Uiso 1 1 calc R U . . .
H60B H 0.677548 0.305489 0.711904 0.221 Uiso 1 1 calc R U . . .
H60C H 0.715993 0.354624 0.690082 0.221 Uiso 1 1 calc R U . . .
N57 N 0.0252(12) 0.3072(10) 0.4943(6) 0.1241(14) Uani 1 1 d D . . . .
H57 H 0.019155 0.269983 0.482214 0.149 Uiso 1 1 calc R U . . .
O4 O 0.1819(12) 0.1198(12) 0.0991(7) 0.1369(18) Uani 1 1 d D . . . .
O0AA O 0.5597(13) 0.3992(11) 0.4730(6) 0.1369(18) Uani 1 1 d D . . . .
C34 C 0.4625(15) 0.1407(19) 0.0318(10) 0.1393(13) Uani 1 1 d D . . . .
H34C H 0.499911 0.156832 0.017538 0.209 Uiso 1 1 calc R U . . .
H34D H 0.450622 0.097883 0.025784 0.209 Uiso 1 1 calc R U . . .
H34E H 0.473935 0.159264 0.061735 0.209 Uiso 1 1 calc R U . . .
C76 C 0.2292(15) 0.4077(19) -0.1586(10) 0.1393(13) Uani 1 1 d D . . . .
H76A H 0.228654 0.417765 -0.184666 0.209 Uiso 1 1 calc R U . . .
H76B H 0.236599 0.370627 -0.163392 0.209 Uiso 1 1 calc R U . . .
H76C H 0.264287 0.439375 -0.138334 0.209 Uiso 1 1 calc R U . . .
C572 C 0.5365(13) 0.3568(12) 0.9724(9) 0.1217(14) Uani 1 1 d D . . . .
H57A H 0.500421 0.349177 0.951767 0.183 Uiso 1 1 calc R U . . .
H57B H 0.520542 0.357138 0.999413 0.183 Uiso 1 1 calc R U . . .
H57C H 0.554268 0.325597 0.964097 0.183 Uiso 1 1 calc R U . . .
C178 C 0.8795(17) 0.6833(13) 0.6818(11) 0.148(2) Uani 1 1 d D . . . .
C7 C -0.0491(16) 0.4700(12) -0.0069(6) 0.1393(13) Uani 1 1 d D . . . .
O97 O -0.0801(11) 0.4376(10) 0.0120(6) 0.1369(18) Uani 1 1 d D . . . .
N5 N 0.4201(14) 0.3446(15) 0.1621(7) 0.133(3) Uani 1 1 d . . . . .
H5 H 0.390283 0.318733 0.171533 0.159 Uiso 1 1 calc R U . . .
O70 O 0.6913(12) 0.2191(12) 0.1289(6) 0.1369(18) Uani 1 1 d D . . . .
C1 C 0.5082(15) 0.3946(17) 0.4679(9) 0.114(2) Uani 1 1 d . . . . .
H1A H 0.506245 0.433663 0.471334 0.171 Uiso 1 1 calc R U . . .
H1B H 0.483578 0.376815 0.488060 0.171 Uiso 1 1 calc R U . . .
H1C H 0.489161 0.369252 0.439791 0.171 Uiso 1 1 calc R U . . .
O62 O 0.8473(11) 0.3244(12) 0.2916(7) 0.1369(18) Uani 1 1 d D . . . .
N311 N 0.7724(8) 0.3270(6) 0.3853(4) 0.1393(13) Uani 1 1 d DG . . . .
C15 C 0.8056(8) 0.3493(8) 0.3551(4) 0.1393(13) Uani 1 1 d DG . . . .
C22 C 0.8371(9) 0.4099(9) 0.3625(5) 0.1393(13) Uani 1 1 d DG . . . .
H22 H 0.859790 0.425134 0.341794 0.167 Uiso 1 1 calc R U . . .
C24 C 0.8354(9) 0.4483(7) 0.4001(5) 0.1393(13) Uani 1 1 d G . . . .
C8EA C 0.8022(7) 0.4260(6) 0.4304(4) 0.1393(13) Uani 1 1 d G . . . .
C9FA C 0.7707(6) 0.3654(6) 0.4230(4) 0.1393(13) Uani 1 1 d G . . . .
C4HA C 0.7375(8) 0.3431(8) 0.4532(4) 0.1393(13) Uani 1 1 d DG . . . .
C410 C 0.7358(9) 0.3815(10) 0.4909(4) 0.1393(13) Uani 1 1 d G . . . .
H410 H 0.713120 0.366303 0.511576 0.167 Uiso 1 1 calc R U . . .
C82 C 0.7673(10) 0.4422(9) 0.4983(4) 0.1393(13) Uani 1 1 d G . . . .
H82 H 0.766181 0.468401 0.524018 0.167 Uiso 1 1 calc R U . . .
C118 C 0.8005(9) 0.4644(7) 0.4680(5) 0.1393(13) Uani 1 1 d G . . . .
H118 H 0.822075 0.505881 0.473082 0.167 Uiso 1 1 calc R U . . .
N0CA N 0.7143(9) 0.2787(10) 0.4377(7) 0.1393(13) Uani 1 1 d D . . . .
H0CA H 0.719846 0.261392 0.412459 0.167 Uiso 1 1 calc R U . . .
N1 N 0.7559(11) 0.2488(10) 0.3169(6) 0.1393(13) Uani 1 1 d D . . . .
H1 H 0.735045 0.241472 0.338047 0.167 Uiso 1 1 calc R U . . .
C23 C 0.8075(13) 0.3072(10) 0.3172(6) 0.1393(13) Uani 1 1 d D . . . .
C20 C 0.6824(11) 0.2443(11) 0.4642(8) 0.1393(13) Uani 1 1 d D . . . .
C26 C 0.6612(15) 0.1791(12) 0.4467(10) 0.1393(13) Uani 1 1 d D . . . .
O63 O 0.6767(11) 0.2677(12) 0.5014(6) 0.1369(18) Uani 1 1 d D . . . .
O2 O 0.3454(8) -0.1049(7) 0.1102(5) 0.084(4) Uiso 1 1 d . . . . .
O1 O 0.6124(9) 0.5607(7) 0.4183(5) 0.093(5) Uiso 1 1 d . . . . .
O69 O -0.0812(9) 0.2461(9) -0.0433(6) 0.106(6) Uani 1 1 d . . . . .
O74 O 0.3506(9) 0.7706(9) 0.9464(6) 0.108(6) Uani 1 1 d . . . . .

loop_
_atom_site_aniso_label
_atom_site_aniso_U_11
_atom_site_aniso_U_22
_atom_site_aniso_U_33
_atom_site_aniso_U_23
_atom_site_aniso_U_13
_atom_site_aniso_U_12
C005 0.083(2) 0.202(4) 0.072(2) 0.024(2) 0.0169(18) 0.054(3)
N009 0.163(6) 0.277(9) 0.071(4) 0.099(5) 0.082(4) 0.176(7)
N010 0.121(3) 0.169(4) 0.072(2) 0.030(2) 0.019(2) 0.046(3)
O013 0.127(5) 0.179(6) 0.114(5) -0.001(4) 0.030(4) 0.001(4)
N015 0.163(6) 0.277(9) 0.071(4) 0.099(5) 0.082(4) 0.176(7)
C089 0.106(4) 0.222(6) 0.079(3) 0.075(4) 0.050(3) 0.112(4)
C305 0.106(4) 0.222(6) 0.079(3) 0.075(4) 0.050(3) 0.112(4)
C271 0.106(4) 0.222(6) 0.079(3) 0.075(4) 0.050(3) 0.112(4)
C096 0.106(4) 0.222(6) 0.079(3) 0.075(4) 0.050(3) 0.112(4)
C125 0.106(4) 0.222(6) 0.079(3) 0.075(4) 0.050(3) 0.112(4)
O016 0.144(4) 0.218(5) 0.094(3) 0.077(3) 0.047(3) 0.097(4)
O019 0.127(5) 0.179(6) 0.114(5) -0.001(4) 0.030(4) 0.001(4)
C020 0.137(5) 0.202(6) 0.110(4) 0.036(4) 0.014(3) 0.078(5)
C215 0.137(5) 0.202(6) 0.110(4) 0.036(4) 0.014(3) 0.078(5)
C302 0.137(5) 0.202(6) 0.110(4) 0.036(4) 0.014(3) 0.078(5)
C2BA 0.137(5) 0.202(6) 0.110(4) 0.036(4) 0.014(3) 0.078(5)
C057 0.137(5) 0.202(6) 0.110(4) 0.036(4) 0.014(3) 0.078(5)
C001 0.137(5) 0.202(6) 0.110(4) 0.036(4) 0.014(3) 0.078(5)
N024 0.121(3) 0.169(4) 0.072(2) 0.030(2) 0.019(2) 0.046(3)
C286 0.137(5) 0.202(6) 0.110(4) 0.036(4) 0.014(3) 0.078(5)
C279 0.137(5) 0.202(6) 0.110(4) 0.036(4) 0.014(3) 0.078(5)
C008 0.137(5) 0.202(6) 0.110(4) 0.036(4) 0.014(3) 0.078(5)
O021 0.128(5) 0.133(5) 0.072(4) -0.008(3) -0.009(3) 0.064(4)
C022 0.129(3) 0.222(4) 0.094(2) 0.059(2) 0.036(2) 0.087(3)
C035 0.129(3) 0.222(4) 0.094(2) 0.059(2) 0.036(2) 0.087(3)
C106 0.129(3) 0.222(4) 0.094(2) 0.059(2) 0.036(2) 0.087(3)
C216 0.129(3) 0.222(4) 0.094(2) 0.059(2) 0.036(2) 0.087(3)
C052 0.129(3) 0.222(4) 0.094(2) 0.059(2) 0.036(2) 0.087(3)
C045 0.129(3) 0.222(4) 0.094(2) 0.059(2) 0.036(2) 0.087(3)
N006 0.151(6) 0.181(7) 0.134(6) 0.027(5) 0.061(5) 0.063(6)
C044 0.129(3) 0.222(4) 0.094(2) 0.059(2) 0.036(2) 0.087(3)
C160 0.129(3) 0.222(4) 0.094(2) 0.059(2) 0.036(2) 0.087(3)
C213 0.129(3) 0.222(4) 0.094(2) 0.059(2) 0.036(2) 0.087(3)
O025 0.144(4) 0.218(5) 0.094(3) 0.077(3) 0.047(3) 0.097(4)
N026 0.098(6) 0.123(7) 0.113(7) 0.017(5) 0.031(5) 0.054(6)
N027 0.151(6) 0.181(7) 0.134(6) 0.027(5) 0.061(5) 0.063(6)
N028 0.121(3) 0.169(4) 0.072(2) 0.030(2) 0.019(2) 0.046(3)
O031 0.161(6) 0.161(6) 0.060(4) 0.041(4) 0.028(3) 0.057(5)
C034 0.098(5) 0.222(8) 0.111(5) 0.059(5) 0.036(4) 0.087(5)
N036 0.151(6) 0.181(7) 0.134(6) 0.027(5) 0.061(5) 0.063(6)
C037 0.106(4) 0.222(6) 0.079(3) 0.075(4) 0.050(3) 0.112(4)
C048 0.106(4) 0.222(6) 0.079(3) 0.075(4) 0.050(3) 0.112(4)
C070 0.106(4) 0.222(6) 0.079(3) 0.075(4) 0.050(3) 0.112(4)
C076 0.106(4) 0.222(6) 0.079(3) 0.075(4) 0.050(3) 0.112(4)
C107 0.106(4) 0.222(6) 0.079(3) 0.075(4) 0.050(3) 0.112(4)
C032 0.106(4) 0.222(6) 0.079(3) 0.075(4) 0.050(3) 0.112(4)
N003 0.163(6) 0.277(9) 0.071(4) 0.099(5) 0.082(4) 0.176(7)
[truncated: 1,473,255 more chars]
